# Supplementary material for: Reconstruction of historical malaria transmission in Senegal using multiplex serocatalytic models
Source: PLoS Comput Biol. 2026 Jul 27;22(7):e1013630. doi: 10.1371/journal.pcbi.1013630 (PMC13423172; doi:10.1371/journal.pcbi.1013630)
Supplement: S1 Data — (CSV) [file pcbi.1013630.s002.csv]

sample_name	sample_code	sex	age	village	year	plate_name	MAL_PfMSP1	MAL_PfAMA1	MAL_PfEtramp4_Ag2	MAL_PfGlurpR2	MAL_PfMSP2_Dd2	MAL_PfSEA1	MAL_PfHSP40_Ag1	MAL_PfSBP1	MAL_PfMSP2_CH150	MAL_PfCSP
206-982	20/02	Fem	59.4	Dielmo	2016	Dielmo2016_plate1_xPONENT	0.101251204680497	0.164023577459255	0.263553577931789	0.72912128274435	0.684892028913831	0.125455576217791	0.245437649866759	0.16858906024573	0.609394485858747	0.824859069057362
206-983	30/01	Mas	65.1	Dielmo	2016	Dielmo2016_plate1_xPONENT	0.222622767115016	0.251617590710582	0.202747307758248	0.211729958970775	5.06950904123835	0.12537323292455	0.47505451038771	0.146445377187737	0.680903199974444	1.39748466791148
206-984	35/04	Mas	48.7	Dielmo	2016	Dielmo2016_plate1_xPONENT	0.324868016915796	1.15236900218097	0.280371840869196	0.250194892495902	1.94430350208109	0.193640137272782	0.189809343088492	0.210772931988566	0.78596268220826	0.296120711052805
206-985	35/07	Fem	43.4	Dielmo	2016	Dielmo2016_plate1_xPONENT	0.229505881327422	1.27023167430322	0.140740140021885	0.064970802478609	0.580640544806756	0.125178086683251	0.0489416330582985	0.144514519119047	0.850240713655644	0.320411522323905
206-986	35/13	Mas	8.4	Dielmo	2016	Dielmo2016_plate1_xPONENT	0.0102445318577634	0.0768928195418242	0.0209230814541686	0.0160460967835763	0.338756634377341	0.0859163944099187	0.0246184816843969	0.0836982788030698	0.893494353025681	0.0471539205666924
206-987	35/09	Fem	12.6	Dielmo	2016	Dielmo2016_plate1_xPONENT	0.0126403610102325	0.0975680813807404	0.0763866511003891	0.0240106895345203	0.446480464839073	0.0957673494106272	0.035914693394233	0.0979710184027042	1.05250216892978	0.217841649666866
206-988	35/08	Mas	15.8	Dielmo	2016	Dielmo2016_plate1_xPONENT	0.0300532141804321	0.332030723457627	0.051294033352922	0.0559481860002555	0.661742100799221	0.129024897363193	0.0481653273334045	0.186514409245748	1.36224720235736	0.290031341797271
206-989	30/04	Fem	26.4	Dielmo	2016	Dielmo2016_plate1_xPONENT	0.22671662983244	0.535879222935976	0.513397642137948	0.959518305315762	0.639499356676897	0.0979940518254394	0.734725139307714	0.116938658779662	0.66867292524757	1.8140102740134
206-990	30/06	Fem	20.2	Dielmo	2016	Dielmo2016_plate1_xPONENT	0.0162779866665727	0.062609734729965	0.0259464408572134	0.0141723649695829	0.457717093147449	0.0991344753938531	0.028461046328173	0.125807585760334	0.63122446531641	0.147734940614323
206-991	16/38	Mas	18	Dielmo	2016	Dielmo2016_plate1_xPONENT	0.146133408588375	0.897950407765672	0.109251148249847	0.0582810620729297	1.25415576068806	0.179753708278882	0.0832480543285195	0.18586439564493	1.496608444691	0.330114597247025
206-992	03/13	Mas	65.2	Dielmo	2016	Dielmo2016_plate1_xPONENT	0.26080878057489	2.60714021687489	0.167659177358787	0.209697600984525	1.51893348190669	0.161786121585002	0.144833057397283	0.199654623371644	1.73259971100681	1.81776093508613
206-993	16/47	Fem	12.3	Dielmo	2016	Dielmo2016_plate1_xPONENT	0.0176965991149469	0.0451933577494583	0.0426560645966908	0.0121457136146412	0.333095192301667	0.0839564680939837	0.036881556001348	0.115531107015979	0.740594869584613	0.137212569880103
206-994	19/10	Mas	49.4	Dielmo	2016	Dielmo2016_plate1_xPONENT	0.129882650747951	0.600081996779555	0.0837844255215092	0.786214983764582	1.0346655593601	0.121371880213243	0.611871255557977	0.141888529017902	0.850736519404156	1.4659265285921
206-995	16/45	Mas	15.3	Dielmo	2016	Dielmo2016_plate1_xPONENT	0.114959702513045	0.224282363550841	0.105118059289527	0.0221964287392284	0.572857407759183	0.113560093412034	0.0891903455299086	0.107123616905945	1.11702122783392	0.0946940515699609
206-996	16/51	Fem	8.6	Dielmo	2016	Dielmo2016_plate1_xPONENT	0.0178686229248635	0.0366349407559682	0.0214828114747282	0.0302249292686421	0.373798287985084	0.132806849885456	0.0404752845911598	0.164956712504142	0.56436409757113	0.120497813413008
206-997	17/10	Fem	54.2	Dielmo	2016	Dielmo2016_plate1_xPONENT	0.118813877126401	0.305874638470041	0.066734837271771	0.555570701103647	0.864245270484051	0.0725330579589563	0.0604495206207459	0.0820808097253793	0.646195598787867	0.500757486752069
206-998	17/07	Fem	68.6	Dielmo	2016	Dielmo2016_plate1_xPONENT	0.336277098509138	3.36569850626913	0.0454872620331044	0.622840269710795	1.17630549370904	0.182143973957677	0.584013145943838	0.182379287972444	0.729900245801465	2.12739234277556
206-999	18/36	Fem	14.5	Dielmo	2016	Dielmo2016_plate1_xPONENT	0.0166161328226244	0.16371718914123	0.123574088906028	0.0290336378466676	2.54302697909953	0.415966263778052	0.1465477407678	0.467101918672302	1.48544551682936	0.144730857352585
207-000	18/15	Mas	24.8	Dielmo	2016	Dielmo2016_plate1_xPONENT	0.0222100036718378	0.115191159139313	0.16401060960779	0.421536989642085	2.26104924373544	0.0950042466932757	0.0596401450491388	0.0974571679073318	0.78585253449397	0.583884445149
207-001	18/45	Mas	10.5	Dielmo	2016	Dielmo2016_plate1_xPONENT	0.0454740615489811	0.0769495036324104	0.0661610585140119	0.0159725520045214	0.442264032434295	0.113686997089564	0.0317211377657376	0.149465266219025	0.849193957784372	0.0624627805298113
207-002	20/20	Mas	9.1	Dielmo	2016	Dielmo2016_plate1_xPONENT	0.0149758878892721	0.0707039206305841	0.0448679650755021	0.0173163838237941	0.606619841251152	0.131876239280641	0.0709826884071452	0.17145603516884	1.03931469505196	0.0670125370498583
207-003	22/43	Fem	34.3	Dielmo	2016	Dielmo2016_plate1_xPONENT	0.0190017362814884	0.0740678672091513	0.0331882790293107	0.0152863084900673	0.611585742931969	0.351339461443559	0.0436836431007796	0.353152889226507	0.830084105043122	0.11396203804337
207-004	15/30	Mas	13.8	Dielmo	2016	Dielmo2016_plate1_xPONENT	0.0587039430698767	0.5271287665685	0.0535158895724029	0.0120681112194681	0.411778506589883	0.165233898658424	0.0311556881461521	0.214581697805172	0.516317410736102	0.0626203375756717
207-005	22/44	Mas	12.6	Dielmo	2016	Dielmo2016_plate1_xPONENT	0.12258075459256	0.127971610157529	0.0373094549663678	0.0130863196698709	0.339932054854906	0.0596076992246889	0.0500826810708259	0.0669146399719294	0.573089178678139	0.0663693811300223
207-006	20/18	Fem	11.3	Dielmo	2016	Dielmo2016_plate1_xPONENT	0.0186651679577385	0.146062832052656	0.0437817515275485	0.191618132135278	0.876948482776424	0.125630418910264	0.0349700963979075	0.150194436952985	1.31221722201118	0.176027695058651
207-007	17/22	Mas	16.8	Dielmo	2016	Dielmo2016_plate1_xPONENT	1.19840258654211	4.19275539092572	0.656793485087115	0.806218397589588	0.693614690718626	0.148932106824181	0.0880943165640422	0.155893266406193	1.5070620410174	1.69151835829579
207-008	16/18	Fem	58.4	Dielmo	2016	Dielmo2016_plate1_xPONENT	0.355077010473395	0.105258142941324	1.16707455252437	0.435370797510269	1.59815463567666	0.18692788394592	0.265217562199831	0.239351370964309	0.62354606956357	1.34926704078364
207-009	15/31	Mas	10.4	Dielmo	2016	Dielmo2016_plate1_xPONENT	0.0510290167231574	5.41185061476368	0.0450537721879899	0.081065082966674	0.630097317958141	0.0630817025575954	0.233424065389965	0.0654184752654694	0.491540027940286	1.18483835075675
207-010	22/42	Mas	8.9	Dielmo	2016	Dielmo2016_plate1_xPONENT	0.0142000862353265	0.0700979793112477	0.0429499774338062	0.0101519023322945	0.290003504065978	0.106663410167254	0.0249948479552568	0.140234318393178	0.550226194184215	0.135535195048722
207-011	04/20	Mas	13	Dielmo	2016	Dielmo2016_plate1_xPONENT	0.0762088849235164	0.052306310417432	0.069156369088868	0.0169841669910368	0.298083187845902	0.0530556247557189	0.0285681130372455	0.0539216659151354	0.601337342747743	0.0610738576266116
207-012	16/50	Mas	8.6	Dielmo	2016	Dielmo2016_plate1_xPONENT	0.00807331554017571	0.0337831125184102	0.790062062044478	0.0083366261591452	0.226565651214499	0.124213068912419	0.0175554433699427	0.171238825428209	0.528802534271841	0.0296812760705903
207-013	22/34	Mas	15.7	Dielmo	2016	Dielmo2016_plate1_xPONENT	0.0406154994447182	3.57234703869711	0.225530767199663	0.141223299533945	2.95892754600291	0.0815865088517336	0.0718559087150056	0.0916270388107427	0.824375251966422	0.146104428310262
207-014	22/36	Mas	13.7	Dielmo	2016	Dielmo2016_plate1_xPONENT	0.00899841112406883	0.16008838654971	0.0540331256223169	0.0100202836529199	0.54817620032756	0.0682279894536246	0.0616770075497872	0.0750484538315447	0.530703181738722	0.271848482627108
207-015	22/30	Fem	17.9	Dielmo	2016	Dielmo2016_plate1_xPONENT	0.0115150775790914	0.0613367745833742	0.0366186798691878	0.0165079041368677	0.649536298581647	0.118181855118363	0.0605027254058111	0.142669571147606	0.726188437070925	0.0599220769829534
207-016	22/37	Fem	13	Dielmo	2016	Dielmo2016_plate1_xPONENT	0.217337592543941	1.25362842980155	0.783026120897551	0.861875956997688	0.773190350619994	0.605534830576299	0.0531574542975833	0.650168501255113	0.672164368032425	1.31406077285442
207-017	22/02	Fem	44.4	Dielmo	2016	Dielmo2016_plate1_xPONENT	0.0317731016501982	2.67412102655809	0.808288366768554	0.0720493144458907	2.43558082647315	0.120087070719455	0.0437959484812658	0.150442716968048	1.32935069191734	0.0804480914772419
207-018	19/30	Mas	12.8	Dielmo	2016	Dielmo2016_plate1_xPONENT	0.298767376763024	0.453988866159765	0.370136576757789	0.842004289098898	2.69960907841574	0.20019221462947	0.0439197118838681	0.287091966667812	1.34669070641706	1.22207184909075
207-019	18/04	Fem	59.4	Dielmo	2016	Dielmo2016_plate1_xPONENT	0.0585701336761964	0.0735621038112075	0.038784707106197	0.0184465565103139	0.496843069274692	0.0877573149584416	0.0472790095088223	0.0905420607331991	0.996060985164823	0.820973880925495
207-020	17/17	Fem	23.6	Dielmo	2016	Dielmo2016_plate1_xPONENT	0.023530800091003	0.0790551414606824	0.175813334989613	0.0203532556437438	0.562693766801359	0.142578845999014	0.0530670859584155	0.185967327859406	1.23420076656322	0.0757625957934925
207-021	15/33	Mas	7.9	Dielmo	2016	Dielmo2016_plate1_xPONENT	0.0220272868618967	0.177474960348408	0.0618382533382015	0.0423702611427589	0.486488020127633	0.0851171952112236	0.0446118702966716	0.0888108535918706	1.00121888811876	0.101302549076583
207-022	24/01	Mas	59.4	Dielmo	2016	Dielmo2016_plate1_xPONENT	0.0413779203387989	0.0852391515692651	0.0441805692494784	0.0182157800805096	0.639058580899381	0.27830612646721	0.04784085659885	0.34088557524761	0.939709287603086	0.299668160520042
207-023	08/02	Fem	52.4	Dielmo	2016	Dielmo2016_plate1_xPONENT	0.163285654960878	2.24106299102631	0.318394830032666	0.723259168779926	2.42119535608148	0.147938044380601	0.0859130645446077	0.168202727623179	0.960692215624094	0.13385297593596
207-024	14/32	Fem	22.2	Dielmo	2016	Dielmo2016_plate1_xPONENT	0.0284351151436106	0.109163035283735	0.324100962433358	0.018322925816334	0.427730302479599	0.10031494295481	0.0723763376115554	0.115713735826113	0.938132243120122	0.230781507106821
207-025	22/54	Mas	6.4	Dielmo	2016	Dielmo2016_plate1_xPONENT	0.0215719257759707	0.0467873676181544	0.0921263475474163	0.0142480651543197	0.333887796400764	0.168843546792783	0.0409958777724451	0.224639345654875	0.573295793788811	0.0509869923391682
207-026	19/36	Mas	8.3	Dielmo	2016	Dielmo2016_plate1_xPONENT	0.0176097686758252	0.0658617742638757	0.0387135840085781	0.0153981454793428	0.610379306791232	0.163803011036216	0.0362578272100191	0.216948330927598	0.849558954307527	0.0557759099140721
207-027	18/47	Fem	8.7	Dielmo	2016	Dielmo2016_plate1_xPONENT	0.0727917818246156	0.20516544383718	0.534871031345309	0.0297945674664383	0.506610408182967	0.147022097610366	0.0683798867854544	0.157952721272737	1.17292528282823	0.134001642836057
207-028	14/60	Mas	6.9	Dielmo	2016	Dielmo2016_plate1_xPONENT	0.0594500614918704	2.86097339593656	0.109783496342109	0.301477580844492	1.11200225278342	0.149819574914494	0.151007977460563	0.164440430277737	0.912659350141179	1.92784384138358
207-029	22/07	Mas	59.4	Dielmo	2016	Dielmo2016_plate1_xPONENT	0.0304170119286749	0.0436056928160431	0.0654295682974361	0.0370263807151927	0.335583526367993	0.0657215393083997	0.0286663368689716	0.0710200465432766	0.632388279578028	0.156279363543337
207-030	14/19	Fem	30.4	Dielmo	2016	Dielmo2016_plate1_xPONENT	0.0671115484410436	0.0729815722563482	0.0616762722722395	0.0179397349376359	0.515064833502482	0.119891641481743	0.0473677400297593	0.152865542719292	0.987446051772105	0.0539030056552745
207-031	11/36	Mas	7.1	Dielmo	2016	Dielmo2016_plate1_xPONENT	0.0255268375324143	0.0730529177510143	0.0500214792191784	0.0250290252317645	0.407435361328887	0.117866574011716	0.0351465734077432	0.121728117653333	1.07531691972552	0.131634253694395
207-032	16/48	Mas	11.4	Dielmo	2016	Dielmo2016_plate1_xPONENT	0.33240007674045	0.067654673834949	0.0514595703006557	0.0227672840387804	0.360543764343019	0.0852519939111531	0.0470828870620914	0.0795982779227776	0.913162066565747	0.310745617228465
207-033	08/12	Fem	25.9	Dielmo	2016	Dielmo2016_plate1_xPONENT	0.0994685611298423	0.0793302604564909	0.257866646928519	0.0252738767203593	0.564715706456059	0.4827687223273	0.0351909386682117	0.544711253629054	0.683781778620442	0.14434100646544
207-034	14/51	Fem	12.3	Dielmo	2016	Dielmo2016_plate1_xPONENT	0.0512630953551619	0.297769699205133	0.071137301118035	0.0169127776176639	0.531252525112542	0.123810931008504	0.0415518324048667	0.138472851554429	0.899437393400177	0.0996857753365431
207-035	08/27	Fem	16.4	Dielmo	2016	Dielmo2016_plate1_xPONENT	0.0144504093000803	0.0760029673881235	0.0567096321876554	0.0112220976096212	0.36568085260802	0.0704428464471191	0.0293011984656952	0.0907146970376575	0.563510135458418	0.113594000901508
207-036	11/32	Fem	11.4	Dielmo	2016	Dielmo2016_plate1_xPONENT	0.165320256849582	0.124895487457009	0.070594817033032	0.0292181327824193	0.582436030091184	0.17488688900457	0.0500478107975214	0.238524939288474	1.63597611924216	0.197098693276816
207-037	22/28	Mas	18.7	Dielmo	2016	Dielmo2016_plate1_xPONENT	0.203490377104451	0.824072138031125	0.0818299887261069	1.02464672118565	0.49819776497846	0.0958322104560239	0.0419962997277301	0.120709869705749	0.463601716019589	1.22114832469774
207-038	20/17	Mas	17.1	Dielmo	2016	Dielmo2016_plate1_xPONENT	0.0362755206170019	0.169596272068303	0.0477023615310006	0.00814553775950625	0.286374781899982	0.109241490170057	0.168776077362406	0.145306098749892	0.475150301915449	0.0314047026016646
207-039	20/07	Mas	24.3	Dielmo	2016	Dielmo2016_plate1_xPONENT	0.0592592808040642	2.02354761103829	0.135879471768719	0.267653165636989	0.383525197486403	0.0952309787996095	0.182969767218236	0.0996346848370626	0.837900220697376	1.68440406155141
207-040	11/20	Mas	23.4	Dielmo	2016	Dielmo2016_plate1_xPONENT	0.180544130673168	0.160259419584335	0.0588713898175193	0.0310080491794396	0.811874198261671	0.0825957982350039	0.0430189872938045	0.0937553871902573	0.917252622654451	0.132183275008903
207-041	22/38	Mas	12.3	Dielmo	2016	Dielmo2016_plate1_xPONENT	0.91965003945212	0.118208155849865	0.222860128840648	0.637343838732152	0.584207263252695	0.171614797837426	0.105398139421391	0.184162366509516	0.47308436236003	0.0495285823357396
207-042	11/31	Fem	41.4	Dielmo	2016	Dielmo2016_plate1_xPONENT	0.461531584774471	2.52843153490079	0.0766398469973808	0.172838977051683	1.22675436779077	0.0939625253434478	0.0262179126074374	0.106593825984851	0.673796415855432	2.21485090369221
207-043	12/04	Mas	29.8	Dielmo	2016	Dielmo2016_plate1_xPONENT	0.236918156336068	2.11669232679255	0.465880197383447	0.177418757075939	0.970483648064787	0.200089281903271	0.0774563770257433	0.242369096612585	0.555129389363496	0.184970052329822
207-044	55/04	Fem	6.2	Dielmo	2016	Dielmo2016_plate1_xPONENT	0.00939843678750823	3.62827237410075	1.38342540217683	0.0207318825158323	5.0350578032855	0.189429823474836	0.0286709217541929	0.186070802302873	0.755262991066118	0.217379887470363
207-045	22/33	Fem	16.2	Dielmo	2016	Dielmo2016_plate1_xPONENT	0.0203729012721973	0.148823769592702	0.166240467926803	0.0127534679013435	0.335831555051367	0.786017800399343	0.0345971683718699	0.723318517331926	0.670697541780854	0.125379248074864
207-046	51/02	Fem	11.3	Dielmo	2016	Dielmo2016_plate1_xPONENT	0.0233525241879044	0.0568274070620351	0.0666215752454652	0.0152298823065008	0.47691478102155	0.178089885730986	0.041400237826965	0.201726776355866	0.795507313081903	0.0741890482670793
207-047	19/29	Mas	13.2	Dielmo	2016	Dielmo2016_plate1_xPONENT	0.0396992270368287	0.0662487953004486	0.0314895270660675	0.0195594846529409	0.444558266698429	0.0805887790056489	0.0350128238401452	0.094208721057262	1.0465729499074	0.218267458277127
207-048	16/33	Mas	20.3	Dielmo	2016	Dielmo2016_plate1_xPONENT	0.0127625421927062	0.098940238685857	0.0459186179850102	0.0228253592375372	0.734894716385847	0.130050265563113	0.059139034696388	0.129981611963683	1.24957130890391	0.16909519745142
207-049	01/27	Fem	25.9	Dielmo	2016	Dielmo2016_plate1_xPONENT	0.71308970329718	3.34967090451966	0.740059074138804	1.06734957960325	1.91964251625451	0.353515966647556	0.267123129345666	0.357371494398976	1.01357320242914	2.41972320413264
207-050	11/07	Fem	42.4	Dielmo	2016	Dielmo2016_plate1_xPONENT	0.619577934191293	0.842833806419647	1.00558078074051	0.33713768625414	0.846601775144972	0.13776955296509	0.0678024862895462	0.205716281480563	0.680820624447278	1.19015084372406
207-051	20/22	Fem	20.8	Dielmo	2016	Dielmo2016_plate1_xPONENT	0.234876892488756	0.0720565377367478	0.0206946001189638	0.0127331798207529	0.246227055690411	0.0465729219484542	0.027528891386002	0.039321220819276	0.578488179605932	0.0834784356255816
207-052	06/17	Mas	19.6	Dielmo	2016	Dielmo2016_plate1_xPONENT	0.0765546856903516	0.0540977438480974	0.293804511082652	0.0147182422335303	0.340030457464054	0.0635365759768947	0.0268904272597206	0.0734096414035522	0.752515292162581	0.0996720409093978
207-053	14/61	Mas	6.5	Dielmo	2016	Dielmo2016_plate1_xPONENT	0.252752352088584	0.992654926781699	0.0453588861437227	0.313621645443943	5.01727816754327	0.0758539342425664	0.0412044422733304	0.106782131600536	0.486099703990358	0.0815275595346048
207-054	14/20	Fem	25.3	Dielmo	2016	Dielmo2016_plate1_xPONENT	0.0169127922208174	0.0486999903134655	0.0287600336746556	0.00964901112889319	0.314640223966492	0.044773174490411	0.0222453635339818	0.0526516272964248	0.543498157423367	0.119376335383459
207-055	11/17	Mas	25.8	Dielmo	2016	Dielmo2016_plate1_xPONENT	0.0212448238476875	0.216383639686457	0.363548884277094	0.0204202069589114	0.463095460358711	0.14524603810724	0.0287540850342451	0.171666763059858	1.04539538481077	0.0556506742776353
207-056	14/40	Fem	19.4	Dielmo	2016	Dielmo2016_plate1_xPONENT	0.0506793596312616	0.103210164962613	0.0976968138638401	0.0204606558732511	0.340460466789734	0.163990262255116	0.037355328033006	0.274645531768369	0.929744586349144	0.0705458508130119
207-057	18/08	Mas	27	Dielmo	2016	Dielmo2016_plate1_xPONENT	0.154238043830486	0.230329547231723	0.147450697048324	0.575850032824686	1.38690856877884	0.277689384874692	0.134490446493105	0.392190706871235	0.802503878969522	0.0745744561497801
207-058	16/11	Mas	45.4	Dielmo	2016	Dielmo2016_plate1_xPONENT	0.0861259642235962	0.177172965447714	0.28965044187366	0.388513193382955	1.23524114767837	0.354513130500813	0.105283871005952	0.545355861538817	0.998319718478802	0.306130009921883
207-059	15/32	Mas	9.6	Dielmo	2016	Dielmo2016_plate1_xPONENT	0.0623250909394298	1.01043340541573	0.308737147997724	0.510615358051558	2.35088425559082	0.0760967393901129	0.0497470792072517	0.0936043653505959	0.830056532855998	3.31000874039087
207-060	15/29	Fem	15.9	Dielmo	2016	Dielmo2016_plate1_xPONENT	0.0437809942366262	0.090461964029481	0.089065782081265	0.29181360782423	0.608554172354827	0.104712224975242	0.136285183468323	0.156534903122409	0.573791599537323	0.189208732348779
207-061	11/08	Fem	28.5	Dielmo	2016	Dielmo2016_plate1_xPONENT	0.0191857969713498	0.0568899557142532	0.0243867306079391	0.0135250486011196	0.513201947468936	0.0607238688453583	0.0258343446302117	0.0633992726020229	0.746682470019478	0.0378572605808041
207-062	19/35	Fem	8.3	Dielmo	2016	Dielmo2016_plate1_xPONENT	0.0220964703506675	1.52949242008912	0.124501167185874	0.117349174425933	0.600841127669331	0.0651141048326313	0.0312401623513389	0.0671756181046697	0.603706294293114	0.203335922741696
207-063	18/37	Fem	14.1	Dielmo	2016	Dielmo2016_plate1_xPONENT	0.0636108286069622	0.241796961930899	0.0652332701502484	0.932624551633257	0.537116169435573	0.0642576595022438	0.319935485116136	0.0665561325492931	0.594202986441606	1.30812371094955
207-064	18/21	Fem	23	Dielmo	2016	Dielmo2016_plate1_xPONENT	0.0100553876399402	0.0392600276272893	0.041660177364506	0.00921484620425418	0.204157117537051	0.0381754134269341	0.0230527727178871	0.0380260543132299	0.487063813817361	0.0292425397239347
207-065	27/09	Fem	13.4	Dielmo	2016	Dielmo2016_plate1_xPONENT	0.053664008035593	0.26310943941526	0.045492596766126	0.0883137616156711	0.893400366550754	0.609487958388531	0.147898498245237	0.90421028306406	0.92937958982599	0.203781526301924
207-066	42/02	Fem	17.2	Dielmo	2016	Dielmo2016_plate2_xPONENT	0.0124386436622582	0.0616988822828424	0.0274387314234312	0.0234639116257637	0.244939764701706	0.0517823740104641	0.0165445384047948	0.0587288042581815	0.570244603063088	0.0232506386283902
207-067	02/02	Fem	45.4	Dielmo	2016	Dielmo2016_plate2_xPONENT	0.0164360475089477	0.0294040347638603	0.0175830092284861	0.00750192196554655	0.21868715569142	0.0326719919996297	0.0137771630779595	0.0341687773362209	0.462097478940811	0.0431906090688753
207-068	11/11	Fem	56.4	Dielmo	2016	Dielmo2016_plate2_xPONENT	0.01351867323743	0.124426857243537	0.0316722294831743	0.0124863223471083	0.461340826898072	0.0653637614633625	0.0282009904703181	0.0628219710897609	0.69327182856071	0.154974822251785
207-069	18/13	Mas	61.4	Dielmo	2016	Dielmo2016_plate2_xPONENT	0.305321623989676	2.20950733927683	0.0893977810109825	0.284592904868173	0.824192999957871	0.163335012856996	0.0333544443737993	0.182688535699329	0.758897787412979	1.85670998725258
207-070	17/21	Mas	17.1	Dielmo	2016	Dielmo2016_plate2_xPONENT	0.0453144744410656	0.025504165048765	0.0421494081150305	0.00611122926248848	0.219826196018666	0.0398221867120958	0.0187116217420974	0.0450136218385521	0.35156448526118	0.256461667487904
207-071	27/10	Fem	11.4	Dielmo	2016	Dielmo2016_plate2_xPONENT	0.0649501994324894	0.345526995707781	0.272672251640923	0.488916067675799	1.09184406733318	0.159343790258199	0.209717510614304	0.148295958519647	0.791381150698265	0.0919447948013285
207-072	42/01	Mas	7.1	Dielmo	2016	Dielmo2016_plate2_xPONENT	0.566995084598688	1.93211511545879	0.136187608537648	0.410737813482472	0.487131412239767	0.213945132505986	0.0547519727679124	0.23772337011765	0.935818035495837	0.0806100133611422
207-073	27/08	Fem	18.4	Dielmo	2016	Dielmo2016_plate2_xPONENT	0.010556247288864	0.0327087708984611	0.0245135496381805	0.0111694043619786	0.394894770414137	0.0618515926688801	0.0395396678698829	0.0598654921503787	0.703050534498108	0.0398853212119703
207-074	29/14	Fem	10.4	Dielmo	2016	Dielmo2016_plate2_xPONENT	0.0113535778223757	0.22327134519219	0.0213426108108087	0.0256872640255265	0.305777448111832	0.235994606556077	0.0151560876420808	0.245101162392431	0.234776620471384	0.146788355841274
207-075	14/43	Mas	17.7	Dielmo	2016	Dielmo2016_plate2_xPONENT	0.122056873840762	0.0562901809107151	0.023732152336417	0.0981359249909838	0.264822849153614	0.39359707579346	0.0511184630409725	0.423216927809253	0.434197399363607	0.296449077434761
207-076	30/02	Fem	54.5	Dielmo	2016	Dielmo2016_plate2_xPONENT	0.0288110771785741	1.22939488171741	0.127000782079573	0.0687458191371607	1.10435611787282	0.342203158538225	0.0349360047443786	0.331826859402234	0.607154297643174	0.0507146384367262
207-077	24/11	Fem	14.4	Dielmo	2016	Dielmo2016_plate2_xPONENT	0.664351987041956	3.2791232844502	0.0364549757249417	0.589614046689959	0.60790543021317	0.0545113235214605	0.0460642634104687	0.0679315945206028	0.460268858760669	3.0676352567266
207-078	24/02	Fem	54.4	Dielmo	2016	Dielmo2016_plate2_xPONENT	0.212749607102386	0.668447792991451	0.174347703910198	0.261092572088373	0.511816348647827	0.153463894696597	0.0920538897542241	0.156426859851512	0.853687401261824	0.410037922019172
207-079	24/17	Mas	5.1	Dielmo	2016	Dielmo2016_plate2_xPONENT	0.0139111124291816	0.0312829192448207	0.021570752032159	0.00920486171457331	0.283186310699096	0.0827967550069262	0.0351839038167341	0.116174675947033	0.527189815660877	0.0948762616620738
207-080	22/50	Mas	8.1	Dielmo	2016	Dielmo2016_plate2_xPONENT	0.0212315741300993	0.05555865502311	0.0634892291142155	0.0143073024615298	0.401013244199917	0.086218620317176	0.0385634796944361	0.0963289820019172	0.849127664433972	0.355813044022599
207-081	04/18	Mas	15.8	Dielmo	2016	Dielmo2016_plate2_xPONENT	0.0151054095767602	0.289728473636675	0.0699095929930248	0.160097366674609	0.630891822181066	0.0836533684391492	0.0462715078285367	0.0839378493937987	1.26054984617378	0.371739232515315
207-082	20/14	Fem	19.3	Dielmo	2016	Dielmo2016_plate2_xPONENT	0.0364249908389244	0.211027133689565	0.0630741115743973	0.104046965176815	2.63234866872055	0.104053260484785	0.126946063902722	0.102959652934662	1.33306644190245	0.0799656116281679
207-083	14/45	Fem	16.3	Dielmo	2016	Dielmo2016_plate2_xPONENT	0.416853604621795	2.22526706481475	0.211958029573839	0.627563647797468	0.483003910553344	0.0425187413416349	0.067347770134981	0.044148875338568	0.698200439723925	0.860835844364073
207-084	20/01	Mas	61	Dielmo	2016	Dielmo2016_plate2_xPONENT	0.140590214384898	0.629579242550931	0.456393233228677	0.869470728734206	4.32169594040372	0.0488163385890582	0.0237178618900314	0.0488764814834815	0.694370495453684	3.69081335638835
207-085	08/25	Mas	12.4	Dielmo	2016	Dielmo2016_plate2_xPONENT	0.0469716738612152	0.0483335397863577	0.379015366314572	0.0800351246006991	0.369862642820508	0.0762291015805256	0.0289002180003386	0.0906486709688199	0.876650993927477	0.293080078441374
207-086	22/20	Fem	22.2	Dielmo	2016	Dielmo2016_plate2_xPONENT	0.100752347474846	0.111423940032271	0.179320564561997	0.301015091197803	1.66870972222969	0.200267993005195	0.175727677901019	0.232396193040085	1.12587599618171	0.474357904460036
207-087	39/01	Mas	7.2	Dielmo	2016	Dielmo2016_plate2_xPONENT	0.00725729975506089	0.0287688395139828	0.0150778280464206	0.00855045836458613	0.174696018330644	0.042080686804601	0.0335826503316179	0.0462616860271985	0.528916372571758	0.0240796458454695
207-088	02/24	Mas	10.2	Dielmo	2016	Dielmo2016_plate2_xPONENT	0.0278027555514943	0.0691013939512553	0.0267157647793298	0.0216715108943128	0.323855154807328	0.0954057088864024	0.033144342746628	0.104610295695087	1.09250580756075	0.0586777287529668
207-089	02/21	Fem	16.3	Dielmo	2016	Dielmo2016_plate2_xPONENT	0.0116228632453098	0.0396749453572551	0.0411374280602332	0.0112858494217512	0.30485340077465	0.113711083230409	0.0311946658647791	0.158863396207619	0.693130547279323	0.0435199136229321
207-091	14/47	Mas	15.8	Dielmo	2016	Dielmo2016_plate2_xPONENT	0.03360750905237	0.15111891134103	0.054074438253837	0.0155400762421875	0.510310085033604	0.217355243479547	0.0922763780414637	0.209499034796056	0.865082885822062	0.630132183374634
207-092	14/46	Mas	15.9	Dielmo	2016	Dielmo2016_plate2_xPONENT	0.0106782129860293	0.750591682387804	0.0538888550551299	0.0110949653871017	0.331160745963733	0.0630992432913841	0.0231890342779913	0.0687091634069794	0.727748559822979	0.217846340199029
207-093	02/23	Fem	12.8	Dielmo	2016	Dielmo2016_plate2_xPONENT	0.0117324341676342	0.0483120830609471	0.0272107652350764	0.0123867586698657	0.35071667133148	0.0730391642462293	0.0229473293487631	0.0861924839232183	0.76996361564998	0.173464029079852
207-094	14/48	Mas	13.9	Dielmo	2016	Dielmo2016_plate2_xPONENT	0.023567703760646	1.36528101715543	0.126631362440013	0.107019366652261	1.87718694655765	0.0650773654647031	0.0532110670516205	0.0778718783482622	0.586286216588544	0.0630952752629217
207-095	14/48	Mas	13.9	Dielmo	2016	Dielmo2016_plate2_xPONENT	0.13657730301564	0.0593784160490017	0.0330213623806091	0.121141899509905	0.255771962871232	0.051512605525042	0.035094494474839	0.0618854013215647	0.358886841730087	0.68733151192819
207-096	14/43	Mas	17.7	Dielmo	2016	Dielmo2016_plate2_xPONENT	0.0294106592708352	0.166985935155559	0.0279513494859997	0.0162569564972503	0.812857373885581	0.0955645333428229	0.0314938581013559	0.0902755006850977	0.926627840834662	0.716826584724029
207-097	14/44	Mas	17.4	Dielmo	2016	Dielmo2016_plate2_xPONENT	0.0358997762366146	0.706188058568578	0.344023069891779	0.324956212910191	0.798194094435319	0.182783396631885	0.0965397178035555	0.202620365337009	0.520707271131959	1.00306810525949
207-098	02/15	Fem	44.4	Dielmo	2016	Dielmo2016_plate2_xPONENT	0.186475972790113	0.480415989163074	0.526912944807021	0.284941974616948	0.311702301040314	0.0679298734864068	0.0814708148806872	0.0790626928394994	0.79816980467019	0.429413708357103
207-099	02/07	Fem	48.4	Dielmo	2016	Dielmo2016_plate2_xPONENT	0.487201403081789	1.88998379499614	0.0978311172137853	0.796772429662536	2.56104065030245	0.07548429525797	0.468149143622229	0.0772207816220392	0.698090500706326	4.83070251653919
207-100	13/03	Mas	52.9	Dielmo	2016	Dielmo2016_plate2_xPONENT	0.0184448802062021	2.14080270430137	0.445788207281946	0.22688263142842	0.973428244746116	0.0595982505108307	0.0244124840608143	0.0741029594770605	0.739544341347148	2.41282777102217
207-101	16/30	Fem	40.9	Dielmo	2016	Dielmo2016_plate2_xPONENT	0.942300082586164	5.75429079938593	0.328971403920047	1.15782429845357	2.7180154923213	0.113748354224064	0.0671257566941035	0.129563270747268	0.546480496834351	0.742765360911817
207-102	03/14	Fem	56.7	Dielmo	2016	Dielmo2016_plate2_xPONENT	0.0571666100151603	0.895257061165882	0.0908189471303085	0.172263200017095	0.735585764693748	0.0991131129859428	0.0452934137628969	0.101631176957288	0.97819004373612	2.61569514395298
207-103	16/52	Mas	6.4	Dielmo	2016	Dielmo2016_plate2_xPONENT	0.0111432653785171	0.0283305929780927	0.019100977524631	0.00753223005000185	0.236529850969233	0.0912249901754119	0.0281643053364753	0.106459492365569	0.496440885034808	0.0322795453979518
207-104	16/08	Mas	42.4	Dielmo	2016	Dielmo2016_plate2_xPONENT	0.343996378604604	0.966021317154149	2.67029865133469	0.544032385063481	0.761101274414944	0.41344051272581	0.700781267971898	0.429867115442046	0.625683763630469	0.951708679938265
207-105	16/26	Fem	40.8	Dielmo	2016	Dielmo2016_plate2_xPONENT	0.305671502977566	1.43225889358684	0.183368481209084	0.567208640762191	1.85968743604512	0.0980586867492582	0.0421261625088626	0.100593117151132	0.878895582203445	3.23887286239331
207-106	16/22	Fem	23.2	Dielmo	2016	Dielmo2016_plate2_xPONENT	0.0965603653098016	1.63082054390338	0.140408897152923	0.362189200554362	0.688958689937214	0.128153672534173	0.0471103271795185	0.191811692282855	0.628728865469521	0.187265497742792
207-107	20/06	Mas	55.4	Dielmo	2016	Dielmo2016_plate2_xPONENT	0.418200655329196	2.35880936308406	0.0483046559451956	0.959351959850448	2.07976867558288	0.0860448915732015	0.0730754710302723	0.0963216938841358	0.704384750558174	3.05563611641625
207-108	15/02	Fem	74.4	Dielmo	2016	Dielmo2016_plate2_xPONENT	0.149520843516315	1.19625835336958	0.755185782039762	0.490539782533083	1.48894212277403	0.275220201968274	0.0555801536089603	0.329063732761973	1.50196588322258	0.923487444720538
207-109	22/51	Fem	7.1	Dielmo	2016	Dielmo2016_plate2_xPONENT	0.120136897891691	0.0846431877189478	0.0850580611415758	0.020311391706253	0.585401094015274	0.103926543216266	0.0546604997957657	0.0992599565262042	1.26753467057111	0.102615983744279
207-110	22/40	Mas	11.3	Dielmo	2016	Dielmo2016_plate2_xPONENT	0.0167527613317816	0.0573130719405768	0.0747202444952328	0.0157352139714351	0.398697779405323	0.128918546950035	0.0628004836316702	0.127416108641336	0.918465833155325	0.0425047603156469
207-111	03/17	Mas	27.7	Dielmo	2016	Dielmo2016_plate2_xPONENT	0.446716865294204	2.96536847894822	0.225651843147274	0.743760095795326	2.0422926065944	0.956136138633582	0.658894746762012	0.910914794177998	1.355763223502	1.69444986276658
207-112	01/21	Fem	10.6	Dielmo	2016	Dielmo2016_plate2_xPONENT	0.0504764058370143	0.0634795267998041	0.369158247427764	0.0151654843258235	0.423687176407211	0.123428540740141	0.0434556965465832	0.1605226248238	0.87175380539283	0.044141670018271
207-113	28/18	Fem	11.9	Dielmo	2016	Dielmo2016_plate2_xPONENT	0.0524442628123078	0.806934318497509	0.0487954698974557	0.0353189584708584	0.413081976814805	0.347574479413961	0.0298638601494723	0.499458722018181	0.738641764514803	0.263586157169993
207-114	19/33	Mas	10.6	Dielmo	2016	Dielmo2016_plate2_xPONENT	0.0843836491398944	0.0449873160916548	0.121509721955907	0.0115491796604321	1.10976955740556	0.292851868461316	0.124789461335295	0.287632443320381	0.69780801850833	0.0442775341838485
207-115	17/11	Fem	32.8	Dielmo	2016	Dielmo2016_plate2_xPONENT	0.139236202157163	4.07971708687381	0.325603720861422	0.0487240774899887	3.68618921431459	0.114853235451923	0.059566373359381	0.106645295400458	1.8552021166154	0.339791672011627
207-116	11/30	Fem	11.7	Dielmo	2016	Dielmo2016_plate2_xPONENT	0.0318924117131031	0.161830930018128	0.102188976216899	0.0461416860424951	0.563466941159784	0.0955083420944338	0.0650457003359548	0.100232958889028	0.975615879501693	0.0942122879434305
207-117	08/24	Mas	11.9	Dielmo	2016	Dielmo2016_plate2_xPONENT	0.184502909163248	0.140461262072381	0.0415410345015146	0.0152351387450163	0.472010129214985	0.178411170889461	0.0497860701679624	0.178788201538729	0.993156376519276	0.0492788407121449
207-118	04/06	Mas	61.2	Dielmo	2016	Dielmo2016_plate2_xPONENT	0.0589579427248344	0.831356930786244	0.379374843008352	0.410664969813217	0.721735720191717	0.727661263290466	0.0469186469892979	0.768971319002144	0.948131768020315	2.24751950234399
207-119	25/06	Fem	20.4	Dielmo	2016	Dielmo2016_plate2_xPONENT	0.0447160242043832	0.380119895630464	0.0531144358545275	0.166143328608366	0.637276032389214	0.316493873122457	0.1319751714806	0.393934237871624	0.827003803343528	0.231522308416513
207-120	15/06	Fem	63.4	Dielmo	2016	Dielmo2016_plate2_xPONENT	0.0856225447586522	1.2997623738467	1.0897597010225	0.579654684364706	2.49207481526335	0.0822360021042024	0.027545593536178	0.0831181240089575	0.486771957385451	1.19743352944935
207-121	15/33	Mas	7.9	Dielmo	2016	Dielmo2016_plate2_xPONENT	0.0316943242367714	1.23758280524632	1.88322383465595	1.03765038057588	1.88054397123516	0.397664554798304	0.163775368906756	0.419722553800492	0.953028956554961	4.66612039997027
207-122	09/06	Fem	46.4	Dielmo	2016	Dielmo2016_plate2_xPONENT	0.178091159423454	1.00997667902014	0.0359615434219516	0.668121163881242	2.38058803502136	0.0975962663294789	0.0793474043992063	0.105871891533493	0.596708483675744	0.223450212358403
207-123	19/05	Fem	48.4	Dielmo	2016	Dielmo2016_plate2_xPONENT	0.185396962638373	0.28415286491941	0.0697131970417123	0.426660588842632	2.07263667318236	0.129306143560247	0.0580804148476379	0.160399275762015	1.09867444726311	2.47331128270109
207-124	19/27	Fem	43.6	Dielmo	2016	Dielmo2016_plate2_xPONENT	0.0180261799945615	1.07249578052323	0.0767827493709287	0.0477405443503205	0.912246050213135	0.117788311523999	0.0323236261001072	0.123768718801043	0.58762035228383	0.36224131730122
207-125	11/26	Fem	18	Dielmo	2016	Dielmo2016_plate2_xPONENT	0.171717442465208	1.83722295730741	0.265235896236825	0.215043669674227	0.634316942329576	0.166172325961941	0.0617976146197077	0.176752157247555	0.786531055924082	0.280319477845204
207-126	18/05	Mas	40.4	Dielmo	2016	Dielmo2016_plate2_xPONENT	0.855918127063853	0.631639337232907	0.472743622595112	0.518261907882156	1.61903140974704	0.132860456524933	0.275126879842349	0.142992463161542	1.26381466531847	4.11484426170131
207-127	03/30	Mas	8.3	Dielmo	2016	Dielmo2016_plate2_xPONENT	0.0447155715780612	0.0667174999963498	0.0323228128393932	0.0202644676698105	0.334174585875957	0.0648996207535485	0.0285962610382793	0.0644450282577647	0.819139948994082	0.0498825578676804
207-128	13/13	Fem	16.5	Dielmo	2016	Dielmo2016_plate2_xPONENT	0.0663162668204374	0.996732463986969	0.385059857551647	0.690092294133592	2.18741504901978	0.0749685517184092	0.0467871552016568	0.0788742836696232	1.12266614654582	0.355588905485514
207-129	47/01	Mas	5.9	Dielmo	2016	Dielmo2016_plate2_xPONENT	0.0186800952114363	0.0947262079109716	0.0856128889468474	0.0289657994773602	0.510522411634743	0.208765318661682	0.0376195306598393	0.216656414136956	1.78039375848552	0.0623687419322546
207-130	03/18	Mas	23.1	Dielmo	2016	Dielmo2016_plate2_xPONENT	0.107978009751131	0.212184507700266	0.233553723807871	0.381313147210778	0.740125900321603	0.127273550428573	0.179745343213438	0.127256588131375	0.88679077881668	0.148755717692295
207-131	18/09	Fem	38.1	Dielmo	2016	Dielmo2016_plate2_xPONENT	1.1694965998305	5.83918005580087	0.172542292142165	1.13685066026508	2.46450825081236	2.36833272607487	0.0617004256031681	2.44289815811516	1.09242729117172	1.80980226902353
207-132	03/12	Mas	46.4	Dielmo	2016	Dielmo2016_plate2_xPONENT	0.516875575485971	1.64809005331987	0.230186912342122	0.8137749778325	4.71877663013208	0.186533229659536	1.56033992410218	0.21189055270178	1.24215378571953	6.10053656638013
207-133	09/02	Fem	63.8	Dielmo	2016	Dielmo2016_plate2_xPONENT	0.020626218589156	0.30230172895549	0.663158808969335	0.375439327192976	0.501689198405138	0.0856610203009666	0.56894155942557	0.100019047968816	0.943830966510229	1.40901854776558
207-134	17/12	Fem	30.1	Dielmo	2016	Dielmo2016_plate2_xPONENT	0.0111354548216119	0.316770076054228	0.107927711601434	0.108510153893648	1.10319171266632	0.123351421253427	0.0587221550703098	0.150142034756519	0.6383427432453	0.204255580861321
207-135	09/18	Fem	18.5	Dielmo	2016	Dielmo2016_plate2_xPONENT	0.26775463086047	4.29006515475795	0.20421818481589	0.632637641196135	0.969191243354521	0.135897593353579	0.0655985076892798	0.163854096742539	1.11218103420148	0.404567996127985
207-136	07/05	Fem	37	Dielmo	2016	Dielmo2016_plate2_xPONENT	0.725134597448835	0.192037545929368	0.121971235741915	0.0204727666704405	1.14452554049857	0.114833739810078	0.0588177569291459	0.120540820762349	0.621995100641616	0.90624366858054
207-137	03/24	Mas	17.6	Dielmo	2016	Dielmo2016_plate2_xPONENT	0.061195651340625	2.63528503704413	2.0846026520778	0.675814236673164	0.490384283663745	0.634052203592603	1.51921599476649	0.657497188565264	0.970483222164735	0.790935401474404
207-138	01/24	Mas	6.5	Dielmo	2016	Dielmo2016_plate2_xPONENT	0.0668357653492326	0.121125939761479	0.0584697971832312	0.0225161353831833	0.435146987834443	0.0797418457621186	0.13625343800556	0.069848971732786	1.35980500932955	0.0658033699595141
207-139	11/03	Fem	56.4	Dielmo	2016	Dielmo2016_plate2_xPONENT	0.236244980481304	2.17111852781549	0.309730541096967	1.00615469725714	1.9379151302626	0.127063698529517	0.0490349120087412	0.121403224938557	1.20207345951568	2.53304062446236
207-140	03/19	Fem	35.7	Dielmo	2016	Dielmo2016_plate2_xPONENT	0.225493928271151	5.3975391479884	1.36537213370476	0.294317117511311	0.827698234838225	0.253392049396021	0.0440769500758666	0.251240518255364	1.58255045983923	1.95430202306105
207-141	03/27	Mas	12.8	Dielmo	2016	Dielmo2016_plate2_xPONENT	0.0184081490875486	0.0696827032282366	0.0417294057257944	0.0183638638372404	0.413864473084561	0.122510575189424	0.0835812044894928	0.151678695085508	0.902541954031025	0.193729083128087
207-142	13/12	Fem	20.5	Dielmo	2016	Dielmo2016_plate2_xPONENT	0.163217512489571	1.35121800879274	0.130372303361744	0.369966284154893	2.08096779854056	0.0799167252803144	0.0451959060138677	0.0879500821437493	0.825685338780137	0.279176135892022
207-143	11/34	Fem	9.4	Dielmo	2016	Dielmo2016_plate2_xPONENT	0.0255565577290889	0.100191178251444	0.0943865142978006	0.0258139438147979	0.838796169430119	0.0812913749935952	0.036968579718692	0.0846969408364109	1.51923177379051	0.0683103566081815
207-144	46/01	Mas	5.6	Dielmo	2016	Dielmo2016_plate2_xPONENT	0.0183083133982058	0.0380936325497294	0.0438997023499612	0.0140418446949586	1.43623795111831	0.0482369472538585	0.0271731903981603	0.0470933815126151	0.62821870985277	0.0539308855491902
207-145	40/03	Mas	7	Dielmo	2016	Dielmo2016_plate2_xPONENT	0.0537168330180639	0.0266834694540538	0.0388040506935991	0.0067495502439389	0.218452144273738	0.0578256824471298	0.0244439279966264	0.0582770448813672	0.460017718826462	0.0267524323655057
207-146	07/12	Mas	58	Dielmo	2016	Dielmo2016_plate2_xPONENT	0.0998330518237156	0.0649859705782002	0.414979874581143	0.852682991460858	0.409551349707614	0.0664695057718872	1.53002759107796	0.0794212895524187	0.720936439335602	5.57105952889397
207-147	08/05	Fem	62.4	Dielmo	2016	Dielmo2016_plate2_xPONENT	0.247266903175839	1.10498805530856	0.100463274117849	0.365580060767233	1.30476525952845	0.122694628609256	0.24591222248389	0.135657608159818	0.549243036110628	1.09936442845526
207-148	15/04	Fem	26.5	Dielmo	2016	Dielmo2016_plate2_xPONENT	0.128356562923686	0.17015714541405	0.174955554210778	0.0599398736661416	0.823680232856975	0.205719010867049	0.0588393543076896	0.317857949222945	0.999175939556685	0.321355431378512
207-149	03/23	Fem	16.1	Dielmo	2016	Dielmo2016_plate2_xPONENT	0.132601179560655	0.337971405880931	0.121394953892326	0.458126098833956	0.675965909985144	0.283072777010833	0.0659831397473071	0.315283751380702	0.823456421636063	1.8928363671326
207-150	07/16	Fem	14.8	Dielmo	2016	Dielmo2016_plate3_xPONENT	0.0136109491021444	0.0843058215553874	0.615150889684725	0.0173444477924072	0.336972444668259	0.0958052078947673	0.0292173042837336	0.119983614323894	0.74975228940714	0.113218304787
207-151	03/33	Fem	27.5	Dielmo	2016	Dielmo2016_plate3_xPONENT	0.349961764444954	0.183640484230448	0.074727850160773	1.10514829940841	0.836394596510946	0.0890914237126549	0.0398311201711244	0.105628475303957	0.482165430955988	0.508545601387341
207-152	03/31	Fem	7.5	Dielmo	2016	Dielmo2016_plate3_xPONENT	0.0152887197532012	0.0354566932724551	0.242828167851072	0.0100640451512717	0.262143199954662	0.0559116168423107	0.0264477937013471	0.0761615520245455	0.469253286941475	0.0412320664842404
207-153	14/57	Fem	46.6	Dielmo	2016	Dielmo2016_plate3_xPONENT	0.0580048202542805	0.199700329270701	0.204001483920265	0.51190632073704	0.860956743050949	0.0808162122341948	0.136257417704198	0.0897702922811882	0.624989422379913	0.826435341148385
207-154	03/28	Mas	13.7	Dielmo	2016	Dielmo2016_plate3_xPONENT	0.0100571542130291	0.015320338732589	0.0324763222541464	0.0044165550095748	0.114520873936276	0.0299779887783647	0.0117826683129742	0.0324720830411851	0.214315049449295	0.0237217499408804
207-155	01/19	Fem	14.8	Dielmo	2016	Dielmo2016_plate3_xPONENT	0.00722560434529338	0.102164305958599	0.0487954931226647	0.0341824154313238	0.233987088875182	0.306622303592548	0.0178244014926515	0.324830599427594	0.282770438444511	0.0996243099895274
207-156	29/04	Fem	33.4	Dielmo	2016	Dielmo2016_plate3_xPONENT	0.00529413673162443	1.72705917455567	0.0135218780982163	0.00470978048873437	0.470485532923518	0.0575152568343374	0.051693873157755	0.0521503356694551	0.201819264307095	0.084644171030258
207-157	03/22	Fem	51.9	Dielmo	2016	Dielmo2016_plate3_xPONENT	0.713992131002878	1.6721876021316	0.0313000198972117	0.190081459898874	0.43349663460969	0.0268322923902784	0.182356906800906	0.0315248161183457	0.246458386131488	0.823512438093308
207-158	13/02	Fem	73.4	Dielmo	2016	Dielmo2016_plate3_xPONENT	0.069757666841405	0.228547634832525	0.118674587456022	0.0316721829463589	0.237980967493735	0.193881037224086	0.112385360658687	0.195192303713726	0.578326575169533	0.306997300541648
207-159	13/02	Fem	73.4	Dielmo	2016	Dielmo2016_plate3_xPONENT	0.48592238671581	2.67018276198452	0.20615480119354	0.624650423795141	1.15089912909068	0.1207184945097	0.0826654913961894	0.136260786116434	1.21830464711548	2.76947709964753
207-160	03/01	Mas	57	Dielmo	2016	Dielmo2016_plate3_xPONENT	0.497061330352472	1.28080675438872	2.80567550100852	0.576471242986059	0.74667131279043	0.0823076139039959	0.120119384311236	0.0832729406087273	0.63403846842969	1.458897783183
207-161	11/15	Fem	29.4	Dielmo	2016	Dielmo2016_plate3_xPONENT	0.263058599027869	0.337596114311203	1.85055345860206	0.310175438053185	0.995445997276969	0.0734399142745359	0.0285385824301532	0.0806499500712168	0.706283181886279	1.21972089771742
207-162	19/18	Fem	36.8	Dielmo	2016	Dielmo2016_plate3_xPONENT	0.313785680531927	2.17348701463382	0.447150691124953	0.924418697484578	0.799760476489473	0.168290834524016	0.149956492915697	0.190337581017139	0.661670450144654	0.603912592142157
207-163	07/17	Mas	12.6	Dielmo	2016	Dielmo2016_plate3_xPONENT	0.055988379816705	0.0929473051399776	0.249079676540776	0.0204753378352525	0.505730659656661	0.110350704530171	0.325651416560269	0.135154123730157	0.922195128164058	0.0847909120187381
207-164	19/32	Mas	10.6	Dielmo	2016	Dielmo2016_plate3_xPONENT	0.0966643145552135	0.0219811629611672	0.0491669081731768	0.00596760888542446	0.157768839864526	0.0315776569475705	0.0131968073366874	0.034195810466419	0.290617899232842	0.0287982955530782
207-165	13/14	Fem	12.7	Dielmo	2016	Dielmo2016_plate3_xPONENT	0.0189842039640018	0.0624956844536337	0.0750218865367479	0.0141640191145913	0.316440736734053	0.0703421442094515	0.0426964073665543	0.0842539965636077	0.607855836536481	0.038114560994561
207-166	08/26	Mas	9.6	Dielmo	2016	Dielmo2016_plate3_xPONENT	0.0529750722090313	0.0460507025762384	0.0222809073209409	0.011102248844109	0.287147203829206	0.0524406225710727	0.0253215756929967	0.0542201095529187	0.449205242959299	0.0335517962231006
207-167	08/26	Mas	9.6	Dielmo	2016	Dielmo2016_plate3_xPONENT	0.0687314740685339	0.0590259007606918	0.0442643032435133	0.0152279372421116	0.341474849480958	0.105785371360552	0.0335731135038146	0.167727810104342	0.693681998315352	0.0681790011598707
207-168	06/29	Mas	6.2	Dielmo	2016	Dielmo2016_plate3_xPONENT	0.0164296181224543	0.0630250326293235	0.076970547791324	0.0149337672496631	0.307581077193512	0.0735136650742149	0.0216884521323346	0.082329866293889	0.651219545628615	0.0701063738837652
207-169	06/30	Fem	6.2	Dielmo	2016	Dielmo2016_plate3_xPONENT	0.0194481694085759	0.0165100552629897	0.0149132615410308	0.0044972335954613	0.0972444800363975	0.0328813276909649	0.0073923677493065	0.041465890575871	0.231301142253448	0.01502623830276
207-170	03/34	Fem	6.2	Dielmo	2016	Dielmo2016_plate3_xPONENT	0.0128534726926016	0.042536514649028	0.0187677890442977	0.0110781867037729	0.173527229187151	0.0512889210920147	0.0239102485459801	0.0478760923169616	0.511120208823807	0.0348425742373569
207-171	15/05	Mas	70	Dielmo	2016	Dielmo2016_plate3_xPONENT	0.282189583759542	0.413923454366514	0.167791752195568	1.12843759234973	0.478782932666257	0.102339954916302	0.486546211386631	0.140816296912128	0.544712841360308	1.63417198788329
207-172	22/49	Mas	8.5	Dielmo	2016	Dielmo2016_plate3_xPONENT	0.0171845993793771	0.0522727474196347	0.031227536007591	0.0321698182522599	0.608683781892782	2.43158630036635	0.0435752666282875	2.45097064459007	0.596198003981503	0.0428546891433848
207-173	06/24	Mas	10.2	Dielmo	2016	Dielmo2016_plate3_xPONENT	0.0178020662377614	0.0712484059800578	0.0957563393597299	0.0311807993038642	0.513848529055535	0.108676044684502	0.0604672210074662	0.108532499434022	0.698303986553902	0.0577711329572199
207-174	06/10	Fem	39.4	Dielmo	2016	Dielmo2016_plate3_xPONENT	0.0953440514152087	0.25812126004459	0.0690419907071821	0.594870290593935	3.73510676463026	0.247120998037604	0.293365875796256	0.343134203988558	1.30115310090488	1.53062220690742
207-175	13/04	Mas	44.4	Dielmo	2016	Dielmo2016_plate3_xPONENT	0.0679441632244261	0.071826115737874	0.0260501617525902	0.593987664666109	1.50656599096412	0.101956053575689	0.039287847403311	0.116551541118944	0.47159331554854	0.336881919754963
207-176	04/25	Fem	20	Dielmo	2016	Dielmo2016_plate3_xPONENT	0.12035324087306	0.539922524313232	1.02908606194698	0.370427485555082	0.646540256079757	0.401027492255759	0.0900047169496856	0.404932694705992	0.900945444952986	0.201533169825344
207-177	28/17	Fem	24	Dielmo	2016	Dielmo2016_plate3_xPONENT	0.116823019076478	4.33103157654296	0.419677565107144	0.705092012938605	0.952981764745851	0.0912187671059187	0.123224776975659	0.123344842714418	0.342176835357401	0.0608594286229069
207-178	23/02	Fem	56.4	Dielmo	2016	Dielmo2016_plate3_xPONENT	0.0149966857559241	0.776474581758868	0.300699306941307	0.179589251896776	0.437353993986504	0.0154225575003485	0.165163413131302	0.0173216132035014	0.195136582979703	1.07697691654561
207-179	55/02	Fem	36.2	Dielmo	2016	Dielmo2016_plate3_xPONENT	0.0441436875270721	0.907372326109757	0.0796555645123669	0.355141516305304	1.80842877130305	0.0644629564613563	0.0458507979298124	0.0835800747967949	0.440635805632561	0.236173397745572
207-180	03/26	Fem	37.4	Dielmo	2016	Dielmo2016_plate3_xPONENT	0.00845615981473593	0.82645143262453	0.226353608987256	0.0186297588686078	0.201279121774723	0.0358949190143801	0.0266636230488869	0.0322849619588712	0.363110269314842	0.0262899334481943
207-181	15/09	Fem	38.4	Dielmo	2016	Dielmo2016_plate3_xPONENT	0.175682558396408	0.790686980145914	0.0970327608471915	0.397634518162367	0.431750716326953	0.0259867670865529	0.130671470789077	0.0265491520721155	0.24526732452268	0.0685766525905656
207-182	19/26	Mas	17.1	Dielmo	2016	Dielmo2016_plate3_xPONENT	0.0145847014411291	0.106326994699049	0.0585097443921163	0.018395862593115	0.475069633510182	0.252560162741194	0.0335978352811969	0.257882135256264	0.748951196587876	0.129977662916793
207-183	13/06	Fem	36.4	Dielmo	2016	Dielmo2016_plate3_xPONENT	0.160031545193782	0.154087964873626	0.135939192418476	0.186571946847991	0.315584984235281	0.0681790416968978	0.0210388934570643	0.0901196054897613	0.489564853979193	0.160808192516019
207-184	06/27	Fem	8.4	Dielmo	2016	Dielmo2016_plate3_xPONENT	0.0179284311724618	0.117114450331338	0.0808198651865628	0.0330875940851186	0.685676076619517	0.231908514874115	0.0773175793174103	0.288861427929553	1.05314525533296	0.141714664594665
207-185	04/15	Fem	42.2	Dielmo	2016	Dielmo2016_plate3_xPONENT	0.254002180879128	1.44437991481275	0.2092993471788	0.156682356393204	0.352121280695583	0.0649193651820837	0.260707296766064	0.0720418075893211	0.64084236064849	0.330391429118386
207-186	03/38	Fem	21.3	Dielmo	2016	Dielmo2016_plate3_xPONENT	0.154412841553516	1.39203857786568	0.106814441134229	0.511574406447558	1.20099206917991	0.617686526513092	0.309159589961256	0.664105819154257	0.916276625920523	2.79839363625103
207-187	22/11	Mas	50.4	Dielmo	2016	Dielmo2016_plate3_xPONENT	0.0614419237475301	0.474159295100812	0.0472048238562975	0.533109651248396	1.02219914499169	0.0831392301995071	0.0475365733374323	0.0892247688361314	0.696643893842141	0.815526715088454
207-188	19/07	Mas	27.2	Dielmo	2016	Dielmo2016_plate3_xPONENT	0.236366089211556	0.517135025838938	0.183697820681183	0.104236537298912	0.671504485418345	0.130500501649868	0.0734450900159645	0.140860804894164	0.710631123416649	1.41529494994538
207-189	19/25	Fem	19.1	Dielmo	2016	Dielmo2016_plate3_xPONENT	0.0121733835510481	0.0933284891313647	0.263031081313404	0.0232149831771313	0.563735055485973	0.15661341352408	0.0754572750433689	0.217271465125693	0.990239447097005	0.251839747756269
207-190	19/17	Fem	22.2	Dielmo	2016	Dielmo2016_plate3_xPONENT	0.723297969528995	0.548301535337966	0.0778185470437851	0.129273509558996	0.524675569469414	0.107396710891312	0.0555651770750625	0.1223174127448	0.553640676518676	0.249421472697994
207-191	02/10	Mas	52.1	Dielmo	2016	Dielmo2016_plate3_xPONENT	0.174961128235777	1.62074185487431	0.0887073639674954	0.035034728763225	1.3218698453005	0.0931124417039647	0.0469432658386216	0.103877952889967	0.450143359132652	0.22405844847584
207-192	01/03	Mas	53.4	Dielmo	2016	Dielmo2016_plate3_xPONENT	0.0899118909319095	0.646934504861971	0.347550561418166	0.0767275503153582	0.474097771952252	0.0807943595803387	0.0740426918795629	0.0787409652101397	0.54003812692367	1.98450080470254
207-193	01/11	Fem	32.4	Dielmo	2016	Dielmo2016_plate3_xPONENT	0.0871666886723383	0.820443939964881	0.157998544018979	0.120094804301485	0.302056291767941	0.0732084831259777	0.0255599046016185	0.0979035198955762	0.442459311781181	0.778130385685168
207-194	04/22	Mas	8.5	Dielmo	2016	Dielmo2016_plate3_xPONENT	0.013432042592812	0.036347443202345	0.0283246002926642	0.00943819760157204	0.287081624833719	0.817728842445651	0.0346347917417555	0.903477420663078	0.473975438766157	0.0452715552402509
207-195	04/21	Mas	12.4	Dielmo	2016	Dielmo2016_plate3_xPONENT	0.0800080848575401	1.4587554243635	0.267417938910662	0.366579453868599	0.341388838285434	0.0704330282627589	0.0401079376841679	0.0976537101366557	0.444567388290618	0.319032014684189
207-196	16/46	Mas	12.4	Dielmo	2016	Dielmo2016_plate3_xPONENT	0.0187379403248445	0.0755706897423657	0.112140254956782	0.0159644220830937	0.361916252815537	0.106464522549569	0.0297568768946649	0.103400706674697	0.733683265471065	0.123834850624416
207-197	03/25	Mas	14.7	Dielmo	2016	Dielmo2016_plate3_xPONENT	0.0120362252304952	0.176696081586772	0.0305434530278143	0.0123123080584734	0.358699634461776	0.670513781370814	0.0980231069810185	0.863129374352308	0.626486209589714	0.144888121347252
207-198	06/26	Mas	12.4	Dielmo	2016	Dielmo2016_plate3_xPONENT	0.265924209345034	0.163354205184308	0.13208734758722	0.167081736373132	0.580484659711176	0.125764074965313	0.328337290864094	0.145733937363505	0.990218399791729	0.112046466898641
207-199	12/25	Mas	11.6	Dielmo	2016	Dielmo2016_plate3_xPONENT	0.0122680810055062	0.0564609360671005	0.059103502662324	0.161987907360127	2.51784885878897	0.0682438520810592	0.147708496784088	0.0672504703488143	0.658297484555595	0.0500651734738691
207-200	06/31	Fem	11.4	Dielmo	2016	Dielmo2016_plate3_xPONENT	0.178790155767493	0.580366700458396	0.0629531353806743	0.079630205123357	0.437981832779792	0.17422912157173	0.0668122700379404	0.183345971688065	0.694114169650347	0.135359308131482
207-201	03/29	Fem	11.4	Dielmo	2016	Dielmo2016_plate3_xPONENT	0.0121458909939526	0.0476004972427843	0.0376435916162027	0.0111440043030769	0.278811097397171	0.0721707592308671	0.0491070329995998	0.0867996207171608	0.513059691021241	0.0881818461088026
207-202	09/15	Fem	10.9	Dielmo	2016	Dielmo2016_plate3_xPONENT	0.0189398589605128	0.0362784124688927	0.0206766565221939	0.0108926502333658	0.22937825167565	0.0585067911253876	0.0276116135497702	0.0754834328772694	0.460462529104646	0.28387554474511
207-203	03/20	Mas	19.9	Dielmo	2016	Dielmo2016_plate3_xPONENT	0.186056235700742	1.51169425330557	0.610943423448243	0.340525273407368	0.470483386221467	0.168744263106237	0.594133150695651	0.197134612291785	0.597468127903719	1.1089222769501
207-204	06/16	Fem	38.4	Dielmo	2016	Dielmo2016_plate3_xPONENT	0.338105667754243	1.29100023416784	0.0262390257430451	0.659785763756539	1.76270492032477	0.181297750744023	0.0349699340955826	0.218305655287951	0.641179657207396	0.416892589664764
207-205	03/05	Mas	38.4	Dielmo	2016	Dielmo2016_plate3_xPONENT	0.0374953794384767	0.507586085023092	1.75874213154229	0.175535161712657	0.274532312885853	0.0644038571617376	0.0276940659600304	0.0694756761658978	0.372707408780979	1.59605460896591
207-206	07/14	Mas	19.5	Dielmo	2016	Dielmo2016_plate3_xPONENT	0.0656765710258871	0.0604723766832218	0.198092175190526	0.0396634767755439	1.60046485236657	0.121915388822943	0.0796024360450469	0.144529869024692	0.665465009448621	0.364324686328165
207-207	12/29	Mas	7.1	Dielmo	2016	Dielmo2016_plate3_xPONENT	0.0865742708314905	0.143731810634719	0.0488709766244493	0.0306410558562839	2.23770897483946	0.0406474847254679	0.036763920523007	0.0372219428131228	0.417256944639327	0.102486685359729
207-208	12/21	Fem	16	Dielmo	2016	Dielmo2016_plate3_xPONENT	0.0398974825724864	0.933340307689964	0.0382196626854138	0.0485465964784911	0.577665830751897	0.111555545031835	0.750399461570027	0.111128692596545	1.00345726274506	0.0840751452090582
207-209	06/28	Fem	22.3	Dielmo	2016	Dielmo2016_plate3_xPONENT	0.0515781349996966	0.101277076672651	0.0535926119607383	0.0830751977709371	0.926650042165632	0.07066594948057	0.0261612066220991	0.0809137407580137	0.67602665517088	0.0604543900543901
207-210	14/53	Mas	11.3	Dielmo	2016	Dielmo2016_plate3_xPONENT	0.0182257093695308	0.540847566755787	0.141357229357434	0.01253700438803	0.27311430058928	0.543528724334523	0.133376440085218	0.570682541167533	0.527241958957971	0.182376649437519
207-211	14/10	Mas	53.4	Dielmo	2016	Dielmo2016_plate3_xPONENT	0.891800744508602	0.397204123383587	0.468870370201509	0.106892675346307	0.396442157300374	0.279824280252306	0.0404259086421898	0.285144825303522	0.755038347110863	2.36255883967884
207-212	07/11	Fem	22.6	Dielmo	2016	Dielmo2016_plate3_xPONENT	0.0225008322358429	0.0933684993138594	0.0866175285132662	0.0356675345495714	0.715971579954656	0.325437636899477	0.0656182532107183	0.424205705641722	0.934606616150256	0.326622551039942
207-213	22/39	Fem	12.3	Dielmo	2016	Dielmo2016_plate3_xPONENT	0.0828996096233628	0.0528205632186613	0.14524760343884	0.0150642212027512	0.373415210971493	0.0720624927314625	0.0400367358123669	0.0836220199666549	0.632135899967663	0.0796746019841672
207-214	18/42	Fem	10.7	Dielmo	2016	Dielmo2016_plate3_xPONENT	0.00891813998117023	0.0383848200422174	0.0264444724950854	0.00800013988459217	0.195196369955454	0.0772679911826144	0.0136416401667373	0.109631938698831	0.382383610560523	0.0312939878157269
207-215	55/01	Fem	32	Dielmo	2016	Dielmo2016_plate3_xPONENT	0.141625147360958	1.56576344756438	0.104521526276859	0.135738045969264	1.13456988215332	0.154450560203995	0.14816191531204	0.152719254201231	0.510392943475357	0.170097716518586
207-216	16/10	Mas	39.4	Dielmo	2016	Dielmo2016_plate3_xPONENT	0.0772958737707524	1.35626269454951	1.47104706019404	0.689856880727616	0.546394150437269	0.0811469720094203	0.142605574199485	0.108894629089706	0.432219204122595	0.80558370685675
207-217	28/14	Fem	41.4	Dielmo	2016	Dielmo2016_plate3_xPONENT	0.1086274296243	0.113068712700449	0.0928172401265102	0.119067451641113	0.206594267984068	0.0614280083262425	0.0140658970322162	0.0931660112556897	0.308794999678354	0.152095438217177
207-218	14/29	Fem	75.4	Dielmo	2016	Dielmo2016_plate3_xPONENT	0.186608789490204	0.66327968413719	0.0400423078882745	0.261438821685708	2.89015137353924	0.890887410794436	0.12665109951094	0.895474922718208	0.686730505122374	1.50929972726147
207-219	08/22	Fem	32.4	Dielmo	2016	Dielmo2016_plate3_xPONENT	0.571894718921425	3.99167287120133	0.541257932654263	0.565528346336664	4.89572775687514	0.215255043202956	0.0553367662846216	0.267071690098605	0.615650571126724	0.262218406134928
207-220	06/11	Fem	35.4	Dielmo	2016	Dielmo2016_plate3_xPONENT	0.201546009179833	2.72705170106598	0.419760627682897	0.980732951926467	1.46434257436825	0.243664901916115	0.168963366624832	0.309495103618481	1.96866827978971	1.99517049108701
207-221	11/33	Fem	10.2	Dielmo	2016	Dielmo2016_plate3_xPONENT	0.0138742685118745	0.0810848825588591	0.0852297785629219	0.0197326001230467	0.397171056221004	0.321768732952311	0.106113884268291	0.326185904705795	0.84696218306536	0.0471144695562087
207-222	40/02	Mas	7.2	Dielmo	2016	Dielmo2016_plate3_xPONENT	0.0151835344205034	0.0806289591683955	0.06717039118699	0.0198858190204704	0.577534661752194	0.0951675243668024	0.047271006362848	0.0980955351378277	0.910837732400027	0.0499258196232109
207-223	08/29	Fem	8.6	Dielmo	2016	Dielmo2016_plate3_xPONENT	0.036618819185226	0.114753484893874	0.0959589433526412	0.0273962263490974	0.559902421713299	0.12103783211584	0.0600496262433789	0.142617853650148	1.20365329410835	0.14562008220443
207-224	18/12	Mas	52.4	Dielmo	2016	Dielmo2016_plate3_xPONENT	0.182703392875427	3.16099631918477	0.444312183198407	0.885156842978004	4.68552124986234	0.115517962108464	0.0639996824140645	0.122200664003159	1.04443879465213	4.89261201716158
207-225	31/01	Mas	75.4	Dielmo	2016	Dielmo2016_plate3_xPONENT	0.29832258579187	4.92742250591089	0.60679770232813	0.168220434105844	2.82426886740836	0.219361981740437	0.172492126358711	0.260894286675091	1.61453322905383	1.99691205387205
207-226	10/12	Mas	7.9	Dielmo	2016	Dielmo2016_plate3_xPONENT	0.00513238765495433	0.0171669029737587	0.0108307052998107	0.00568476338990351	0.114891780015838	0.0408367031783472	0.017888647190781	0.0532106216547635	0.271017785080893	0.0212943256421517
207-227	16/49	Mas	10.4	Dielmo	2016	Dielmo2016_plate3_xPONENT	0.0144362409029315	0.0360911205141318	0.0476708277550721	0.00708531233426328	0.144188538478126	0.057817461186849	0.0297240135594727	0.0587930994912465	0.333702218839303	0.0508668076528946
207-228	40/01	Fem	28.4	Dielmo	2016	Dielmo2016_plate3_xPONENT	0.031754587448747	0.487551293407373	0.124720649393686	0.458278043474009	0.502896781765565	0.0496125245274045	0.0202131763911413	0.0476537790987338	0.450580765310242	0.433466494600408
207-229	07/20	Mas	8.2	Dielmo	2016	Dielmo2016_plate3_xPONENT	0.00585819658425483	0.0252671708411877	0.0180052213335308	0.00583385275927745	0.159689995087025	0.076947659349379	0.0138639830636922	0.11871709354535	0.270933487924891	0.0309357512696643
207-230	18/48	Fem	7.1	Dielmo	2016	Dielmo2016_plate3_xPONENT	0.0107623945555528	0.040308761914369	0.0207564025456303	0.0116129768917649	0.309486104628805	0.0759809578506907	0.0253893729960319	0.081798557627354	0.542093531202468	0.0895567293897729
207-231	10/03	Mas	47.4	Dielmo	2016	Dielmo2016_plate3_xPONENT	0.150693479263914	1.01132164356787	0.092800817452043	0.585259413739297	1.17505491043673	0.162015829966845	0.0410655507151157	0.186320370545034	0.712718152620811	2.80879657849397
207-232	11/37	Mas	7.1	Dielmo	2016	Dielmo2016_plate3_xPONENT	0.0294188237809781	0.102778068551052	0.0411139148869605	0.0293841707650652	0.447819804993145	0.111735825611978	0.0448496637172824	0.112671586658351	1.33037669063829	0.0693036838845534
207-233	40/04	Mas	5.9	Dielmo	2016	Dielmo2016_plate3_xPONENT	0.0686086730417545	0.0670285630518314	0.333779493975648	0.0157331201996018	0.401928247045378	0.0704295522820955	0.0462797902684989	0.0730794911938743	0.649085079036409	0.0960106230645361
207-234	20/04	Mas	27.3	Dielmo	2016	Dielmo2016_18_plate4_xPONENT	0.364033536962215	3.92328962991797	0.24658758669506	0.10546028825726	5.36707109685643	0.215310481519505	0.0871035190424302	0.27840779979494	2.42529619778364	5.29124531413703
207-235	19/16	Mas	24.8	Dielmo	2016	Dielmo2016_18_plate4_xPONENT	0.209006850880278	11.1793465838883	0.243951865931806	0.10034516407838	8.86812684248164	0.663740176486485	0.138086152566438	0.697450691434198	2.32516548966277	0.49387222980009
207-236	14/02	Fem	51.4	Dielmo	2016	Dielmo2016_18_plate4_xPONENT	0.874566882086718	7.17247414117917	2.3902410585738	0.551201865163658	2.18209041394124	0.172471257376572	0.127158038530262	0.17187883228894	1.94774399610551	9.63824603738395
207-237	14/02	Fem	51.4	Dielmo	2016	Dielmo2016_18_plate4_xPONENT	0.399747807947061	0.941372132851798	0.0546921017456993	0.106733212490999	4.605399998833	0.212971108736415	0.0741204960512127	0.260047374995451	1.18915677274276	3.56364923538505
207-238	11/22	Mas	21.5	Dielmo	2016	Dielmo2016_18_plate4_xPONENT	0.234823036204235	7.74900206614561	0.494049561904654	1.07363266043482	2.18194797515847	0.307349332295356	0.141969360230443	0.365331743307075	1.48911853262352	1.50226912778244
207-239	10/07	Fem	40.4	Dielmo	2016	Dielmo2016_18_plate4_xPONENT	0.615306700195847	3.36364780797083	0.0233537375541919	0.195726641438662	0.733471136534413	0.0708465929955825	0.0360018653911521	0.0598035218838754	1.16118079745658	1.99839194010873
207-240	11/35	Mas	8.9	Dielmo	2016	Dielmo2016_18_plate4_xPONENT	0.0596696321682934	0.189806921591918	0.142749774750999	0.0234708718574086	1.29530496616674	0.204028485028843	0.160704906799694	0.192133452224848	2.14606159399956	0.438322454323314
207-241	14/58	Mas	8	Dielmo	2016	Dielmo2016_18_plate4_xPONENT	0.144063528166787	0.126875044515976	0.053119183541712	0.065600368028431	0.961900932108502	0.219666696335981	0.0732598026429326	0.214323348714088	1.53661083565754	0.220795771884021
207-242	28/15	Mas	38.4	Dielmo	2016	Dielmo2016_18_plate4_xPONENT	1.38055384069664	9.7775058879203	3.39325884174547	1.46216040968054	8.47068091832494	0.575590171108705	0.261598348903604	0.566843269685132	2.01492783972039	3.27578775268748
207-243	63/01	Fem	7.5	Dielmo	2016	Dielmo2016_18_plate4_xPONENT	0.831644257883125	0.268259516173243	0.159046310517222	0.0414820735241809	1.48228637262167	1.25373088608807	0.106116102163165	1.6728031267022	2.46902860308714	0.112965319412847
207-244	18/07	Fem	34.4	Dielmo	2016	Dielmo2016_18_plate4_xPONENT	0.0280488485190195	0.422876560112438	0.847306076825639	0.0539675093976242	2.57395840424477	0.101775182616531	0.0343164521162845	0.117487128524011	1.06332834558627	0.109436750020845
207-245	04/24	Fem	28	Dielmo	2016	Dielmo2016_18_plate4_xPONENT	0.10485766980687	0.244946246949874	1.93658077722126	0.0194986517365805	1.15142438782768	0.348580908738984	0.037080754906752	0.395567873665634	0.906799497788468	0.0656253354662426
207-246	11/05	Fem	31.4	Dielmo	2016	Dielmo2016_18_plate4_xPONENT	0.306013382302514	5.66584311824138	0.671743414156673	1.05310070993991	6.3433822370993	0.161651565969911	0.0617786242364647	0.128911941466953	1.56108190172159	9.41254928388288
207-247	14/50	Fem	13.2	Dielmo	2016	Dielmo2016_18_plate4_xPONENT	0.0244075490346578	0.26392063511117	0.0846878291837284	0.0179779028347621	1.66111615730376	0.178737419208971	0.0729478012824311	0.216444393740024	1.56299374454295	0.234083945048128
207-248	14/31	Fem	22.9	Dielmo	2016	Dielmo2016_18_plate4_xPONENT	0.144443199117422	3.36478381860703	0.382711421091727	0.174473807985734	2.09245709817773	0.265163413766534	0.0610329125819836	0.312828032404874	1.49784915643341	0.946419275238011
207-249	14/03	Fem	36.7	Dielmo	2016	Dielmo2016_18_plate4_xPONENT	0.592711766440294	6.94654654771787	1.08556117083447	0.470590125608941	4.4304513630231	0.139441092024888	0.786153995533146	0.130658089022064	1.57080034089826	1.99271516668109
207-250	22/52	Mas	16.4	Dielmo	2016	Dielmo2016_18_plate4_xPONENT	0.119911059405044	0.336166002970598	0.0486516440831469	0.0195538716285355	0.747751580798189	0.330950529457381	0.153607549771223	0.389965796766271	2.14011904031657	0.0921257745785062
207-251	01/25	Fem	46.1	Dielmo	2016	Dielmo2016_18_plate4_xPONENT	0.104902216840265	4.82031262940192	0.116737289003085	0.938132394541937	5.20385450238165	0.128438624774423	0.410455945206495	0.126925997640623	1.38283824560075	0.156245419606396
207-252	36/05	Mas	12.8	Dielmo	2016	Dielmo2016_18_plate4_xPONENT	0.170711267140256	10.8749677417973	0.551411927345766	0.0335920186902936	2.352866669649	1.62253895366862	0.652712223781581	1.43104581297934	2.31847412135822	0.47576339260772
207-253	36/06	Mas	9.7	Dielmo	2016	Dielmo2016_18_plate4_xPONENT	0.208494555309585	0.326216756059371	0.235834652030372	0.176198371510794	1.60346261743744	0.310420436638364	0.144445199903739	0.314758812886199	3.93850339527885	0.214804795542978
207-254	36/07	Mas	7.1	Dielmo	2016	Dielmo2016_18_plate4_xPONENT	0.0236739388696265	0.150932693656549	0.105146252338034	0.0207764286586455	0.763754127450618	0.294050493771309	0.0619884165333461	0.36184845763345	1.91881201783843	0.102518185512608
207-255	51/01	Fem	9.1	Dielmo	2016	Dielmo2016_18_plate4_xPONENT	0.0605569203814818	0.226670641161085	1.43514183971784	0.0437337466105698	1.26456613224569	0.205856217562355	0.0984498784334252	0.195844152679089	2.11674721454012	0.104142142628891
207-256	20/11	Fem	21.8	Dielmo	2016	Dielmo2016_18_plate4_xPONENT	0.404483979425392	5.74489255996125	0.759426352800086	0.05726536691191	4.4862877872845	0.178817108000312	0.0633208112426472	0.248932162723729	1.45210930801046	0.967554486767173
207-257	10/10	Fem	18.8	Dielmo	2016	Dielmo2016_18_plate4_xPONENT	0.178510331747745	8.36734822726772	0.31263555233609	0.165245231949703	1.59727055005229	0.376666068876606	0.0913195706185119	0.453389388668282	2.07237741953587	0.702754897813921
207-258	11/06	Fem	27.2	Dielmo	2016	Dielmo2016_18_plate4_xPONENT	0.260945562185853	2.32587875739219	0.516192906969746	0.159812169295909	1.54714500034686	0.558167863438397	0.118333238846411	0.536948264379594	4.07408207399789	3.5960629812808
207-259	02/26	Fem	33.6	Dielmo	2016	Dielmo2016_18_plate4_xPONENT	0.0978710373579235	12.1330177891679	0.130418337417805	0.798479519435396	2.43693787088706	1.71847107303998	0.182734623120965	1.62380691109212	1.72998968299855	1.63936602806577
207-260	06/07	Mas	41.4	Dielmo	2016	Dielmo2016_18_plate4_xPONENT	1.29318512915565	14.8844797192422	2.84726979031147	1.44816995501786	12.2471389384323	0.60134164450621	1.80315000154047	0.677847927004726	2.4185730170932	4.7655118460897
207-261	20/03	Mas	29.8	Dielmo	2016	Dielmo2016_18_plate4_xPONENT	0.205083010537362	0.92486425597209	1.03798314452115	0.993914326161139	6.12228103684023	0.192057758487773	0.131255073421847	0.262244974293593	1.88549890304368	6.43378775959224
207-262	03/03	Mas	44.4	Dielmo	2016	Dielmo2016_18_plate4_xPONENT	0.799770834138134	2.34154835362786	1.95410201142408	1.35433834268935	1.50276520551835	2.62036147768315	0.1069290511867	2.42481327726493	1.7008346917494	2.22119294041744
207-263	19/04	Mas	61.4	Dielmo	2016	Dielmo2016_18_plate4_xPONENT	0.500744288413772	6.29751974902452	0.681356089060368	0.501890979719956	2.5784600078967	0.366857638270059	0.250997026383458	0.420062324089021	2.05456590939049	3.75693313771763
207-264	36/01	Fem	51.4	Dielmo	2016	Dielmo2016_18_plate4_xPONENT	0.503952928754829	11.1641450766642	0.685564031309388	0.828917254729415	2.55761710354593	0.515949052640479	0.278566785179673	0.606208668489082	1.78946269369664	2.46884482809948
207-265	36/04	Fem	15.7	Dielmo	2016	Dielmo2016_18_plate4_xPONENT	0.123343860693098	4.77797802852094	0.343377965197917	0.901309453564796	2.06812561064874	0.196696034711647	0.0916783041883094	0.221139059552929	2.31557462631051	0.67601175263137
207-266	12/09	Mas	51.8	Dielmo	2016	Dielmo2016_18_plate4_xPONENT	0.285784143579018	4.92169758889798	0.132712819887542	0.0153266317696118	0.939924709076728	0.184118170894009	0.194929574570919	0.167109866004027	1.6137839315802	2.67080716022583
207-267	20/19	Fem	32.4	Dielmo	2016	Dielmo2016_18_plate4_xPONENT	0.210345818704612	14.7778867647605	0.0988783000978614	0.560291217708677	5.07952525160187	0.310004293415775	0.0871072165813122	0.386232016475729	2.43346904442771	1.24070331817834
207-268	23/10	Fem	12	Dielmo	2016	Dielmo2016_18_plate4_xPONENT	0.0245572611439477	0.195206714683445	0.117497229937672	0.0200540395166439	1.6619044006906	0.349326551028182	0.0922515397693184	0.377293577466047	1.79902158152258	0.858248357890765
207-269	13/10	Fem	40.3	Dielmo	2016	Dielmo2016_18_plate4_xPONENT	0.814934677425009	4.37218874999248	0.585208066893696	0.776415272628134	3.2651232772979	0.0992871826281362	0.0721573748840031	0.0911001718733044	1.31296193215707	2.25780953663954
207-270	15/08	Mas	41.8	Dielmo	2016	Dielmo2016_18_plate4_xPONENT	0.850422651396519	2.2534657224166	6.13861579896677	1.50203840240364	5.39756936677954	0.77949849152777	1.41717271393814	0.716298035067817	2.87337479493247	6.3971182027456
207-271	11/12	Fem	36.4	Dielmo	2016	Dielmo2016_18_plate4_xPONENT	0.0628393181996189	0.251020677689937	0.555632782105835	0.0655535152540959	1.05082195670821	0.375061581529204	0.0822631273535295	0.436300014953474	1.85616853582107	0.354034020712231
207-272	04/02	Fem	64.4	Dielmo	2016	Dielmo2016_18_plate4_xPONENT	0.163359506905156	3.59305187086039	6.34343239139626	0.880481151518539	0.995197634621506	0.381849505803857	0.522948911060512	0.407019709154174	1.31195829216756	6.76681189385729
207-273	15/13	Mas	36.4	Dielmo	2016	Dielmo2016_18_plate4_xPONENT	1.18037441049933	15.9497654459554	0.45171402222311	0.835886126411335	12.1471253234372	0.360476376162284	0.291977800017866	0.411526364222666	3.55744941667504	7.53159030759838
207-274	14/01	Mas	61	Dielmo	2016	Dielmo2016_18_plate4_xPONENT	0.307487924205643	1.55827242604676	0.657939893397253	0.775836959665471	0.968719807937801	0.201598666600904	0.0700738909078059	0.218359409148351	1.67298612914719	6.79112969549033
207-275	14/21	Fem	42.4	Dielmo	2016	Dielmo2016_18_plate4_xPONENT	0.196101911806243	6.94129965747729	0.396875373838454	0.504887631281048	2.87312866753932	0.342075052347862	0.41741343955612	0.391028570197339	3.29817716660293	5.9722065895995
207-276	18/11	Mas	40.4	Dielmo	2016	Dielmo2016_18_plate4_xPONENT	0.149250361734659	2.50667126414441	0.143099391527751	0.285132721959604	2.40073190324017	0.222832028384312	0.183694836786657	0.283745870804587	1.75012724954353	9.22871079144664
207-277	16/07	Mas	48.4	Dielmo	2016	Dielmo2016_18_plate4_xPONENT	0.236818316920283	2.77287063655189	1.08355524404192	0.482413076995716	1.36037251923442	0.29455581331708	0.199886965478968	0.363296261989943	1.42623621300138	3.35159633173386
207-278	11/33	Fem	10.2	Dielmo	2016	Dielmo2016_18_plate4_xPONENT	0.464859251891537	0.681932541509079	1.07675344843542	0.0366976055648327	1.68431114931954	1.18774012198337	0.0801009691142684	1.25043568955213	1.78434856717014	2.88223255277748
207-279	22/31	Fem	16.5	Dielmo	2016	Dielmo2016_18_plate4_xPONENT	0.0249168951466127	0.252604670468605	0.126611301125424	0.0298038665895018	1.30218083047581	0.229466267595389	0.0865164985957942	0.304552135718937	2.45641066886275	0.222538872330208
207-280	22/24	Mas	20.5	Dielmo	2016	Dielmo2016_18_plate4_xPONENT	0.671948425522895	1.38189928276985	0.259318536548448	0.334655789144167	2.49577854108195	5.74457100761552	0.15524824485937	5.94774395925922	1.65571608212359	0.434094886026296
207-281	22/47	Mas	43.4	Dielmo	2016	Dielmo2016_18_plate4_xPONENT	0.165006544236551	0.347579878726463	0.681241641480422	0.810607357416087	3.68943324016787	0.632398616947113	0.179772629382936	0.709648944046188	1.50395093518626	4.36869108141818
207-282	14/38	Mas	18.3	Dielmo	2016	Dielmo2016_18_plate4_xPONENT	0.550760134880748	6.24775741798574	0.170337276003394	0.0908205706273805	1.64651916440236	2.09827654353659	0.980407120169535	2.27680857003894	1.20636303185415	1.44968836468274
207-283	14/38	Mas	18.3	Dielmo	2016	Dielmo2016_18_plate4_xPONENT	0.0422156622732771	0.351010750610025	0.413224249221267	0.0393209308341072	1.19450625220028	0.117516480976132	0.0886339386483348	0.13593480017721	1.04750812765674	0.518415096012099
207-284	07/02	Fem	64.1	Dielmo	2016	Dielmo2016_18_plate4_xPONENT	0.310216101675975	0.863776579832003	0.538363466920465	0.839403862797825	1.98978748937544	0.215085338827027	0.157816206269541	0.234564451613002	1.67970930983763	14.5205721479063
207-285	22/04	Fem	56.4	Dielmo	2016	Dielmo2016_18_plate4_xPONENT	0.975636489758673	1.53012938797739	4.39304914385228	1.15216073410126	7.30955053010956	1.07361285937864	1.09352375135274	0.782439358393001	2.23824230531799	1.41457744986134
207-286	10/04	Mas	38.4	Dielmo	2016	Dielmo2016_18_plate4_xPONENT	0.0487015928572741	3.8549123622058	0.0565535756268729	0.579060619369619	0.825010195038047	0.52153977344318	0.0587877146426916	0.530568245974981	1.29900575689986	6.66175716555894
207-287	07/08	Mas	30.1	Dielmo	2016	Dielmo2016_18_plate4_xPONENT	1.24831055170155	0.49197540896946	1.36250980470116	1.36598626144647	4.01347949354811	0.39339080657776	3.62525072300226	0.37237374490853	2.71367547581541	1.01176483219679
207-288	11/28	Mas	15.6	Dielmo	2016	Dielmo2016_18_plate4_xPONENT	0.0327363018544059	0.229299449486559	0.110966890042151	0.0213990858025259	1.28689371940273	0.700181067440459	0.102922120566642	0.682701332980442	2.12082572555079	0.686949603772286
207-289	14/34	Mas	21	Dielmo	2016	Dielmo2016_18_plate4_xPONENT	1.7757306499791	13.5031008390525	0.878059655043589	0.0195851639287552	4.64611710062843	0.210812607814628	0.0795011759774534	0.241765193377267	1.74843858284467	0.670171695994953
207-351	36/03	Mas	18.8	Dielmo	2016	Dielmo2016_18_plate4_xPONENT	0.413449720558156	3.0427798636518	1.96591077074707	0.390245453550663	6.94194121952753	0.226128910080631	0.212049303534296	0.286000322356834	1.56385414722576	3.46334545468874
207-352	22/06	Fem	28.4	Dielmo	2016	Dielmo2016_18_plate4_xPONENT	0.0226926741523013	7.6298203300169	0.128768655157401	0.569008416009483	5.68076240082935	0.178870231702495	0.0654308527746502	0.194039463960772	1.91224806221785	0.361933143049846
207-353	11/10	Mas	41.4	Dielmo	2016	Dielmo2016_18_plate4_xPONENT	0.663607162498925	0.563901580281798	1.4467346199649	0.242343921594827	0.915922477514187	0.246857586979101	0.0678569340406264	0.328694209380897	1.57319002206964	0.64502337958519
207-354	14/36	Mas	20.3	Dielmo	2016	Dielmo2016_18_plate4_xPONENT	0.119110933321515	2.5210894961963	0.114150063401001	0.0397650409190349	2.26385384108189	0.223889457521969	0.0848223441186721	0.24193181319448	2.10228122540658	0.432807192725213
209-992	16/11	Mas	48	Dielmo	2018	Dielmo2018_plate1_xPONENT	0.172099660540745	0.507296260340063	0.135908154242989	0.116261022690451	0.456654280566309	0.139469989904427	0.099852327959693	0.138355749104556	0.754770327068328	0.324473386747575
209-993	22/11	Mas	53	Dielmo	2018	Dielmo2018_plate1_xPONENT	0.0647886028041681	0.563401762922063	0.0726309621599474	0.506644023184674	1.4674037066215	0.169533579386641	0.0877737216039665	0.161063740124624	1.72885181695405	0.841614476792891
209-994	08/23	Fem	43.3	Dielmo	2018	Dielmo2018_plate1_xPONENT	0.146748564816516	0.28683704571699	0.433430066245676	0.125541668995036	0.955210102625273	0.121340180747722	0.146659871379144	0.14198053806538	0.86985128056961	0.365160705313436
209-995	11/30	Fem	14.2	Dielmo	2018	Dielmo2018_plate1_xPONENT	0.0329922581047814	0.128290149369026	0.0814263000553771	0.0377826613244719	0.597463730368785	0.0939890356723848	0.0501284325279844	0.10511064601321	0.985685879626071	0.0993570859703031
209-996	11/32	Fem	14	Dielmo	2018	Dielmo2018_plate1_xPONENT	0.0322960131209995	0.156627897087928	0.0795860380916682	0.0344997096772521	0.572689123448307	0.189413642150723	0.0580909388438126	0.244061995184382	1.41428889676863	0.0987674464907409
209-997	17/07	Fem	71.2	Dielmo	2018	Dielmo2018_plate1_xPONENT	0.0262355119538112	0.139764102348752	0.316773191526313	0.0361835117937788	0.930608235176447	0.0754272573543709	0.022721395229559	0.09651443218619	0.401930861473099	0.0520356871944343
209-998	18/48	Fem	9.7	Dielmo	2018	Dielmo2018_plate1_xPONENT	0.0259765518479813	0.0442597609468988	0.0276817970310506	0.0117426565683071	0.358215061877825	0.154130119369686	0.0896243027998493	0.154620648221198	0.527754816756143	0.0736466709810538
209-999	11/34	Fem	11.9	Dielmo	2018	Dielmo2018_plate1_xPONENT	0.022906913832605	0.148584728251987	0.038387932167583	0.0250007619387737	0.672953571828522	0.0969260792795927	0.0407831479950555	0.0962520901279153	1.04729689377855	0.0618196733805114
210-000	11/36	Mas	9.7	Dielmo	2018	Dielmo2018_plate1_xPONENT	0.171239981923928	0.0847991165749628	0.0303560354748391	0.0191489634529735	0.342637736024276	0.0663806406571003	0.0380571065585577	0.0563647375046627	0.767959859308879	0.0543072322627391
210-001	11/33	Fem	12.7	Dielmo	2018	Dielmo2018_plate1_xPONENT	0.0115563084523129	0.0816969760605682	0.0684801817314391	0.0231589501167838	0.448240693808914	0.145198071232776	0.089505228904956	0.134066041210155	0.894567473664823	0.0511085273017683
210-002	07/16	Fem	17.4	Dielmo	2018	Dielmo2018_plate1_xPONENT	0.0137629053554276	0.0766511902487467	0.354729073017627	0.016843739277277	0.30667676232045	0.0904208125323518	0.0270600422314586	0.107131259179935	0.776094931409005	0.0943654649129969
210-003	14/47	Mas	18.3	Dielmo	2018	Dielmo2018_plate1_xPONENT	0.0219479257050575	0.197025008218983	0.0667328695303079	0.031085967541156	0.716740042898074	0.305828018655211	0.100776837628826	0.300570699493435	1.34125302271343	0.610692441813842
210-004	12/24	Mas	16.9	Dielmo	2018	Dielmo2018_plate1_xPONENT	0.06950074452775	0.322666962692551	0.225955647294179	0.0596240486153186	0.661533504056796	0.920150248253497	0.102760359530465	0.843918345612568	1.57037407317185	0.410722942116326
210-005	11/39	Fem	6.3	Dielmo	2018	Dielmo2018_plate1_xPONENT	0.0609733657006362	0.0808866541044967	0.050499707208436	0.0179841033447999	0.437188970426706	0.102928036175732	0.047595129645905	0.102258749724227	0.743303509492877	0.0464784159870322
210-006	11/01	Mas	56	Dielmo	2018	Dielmo2018_plate1_xPONENT	0.381149655637336	0.0998609899338842	0.119269759247136	0.358259286906892	2.63178238494408	0.146522401080293	0.0836727023642607	0.145079045826547	0.903336566013783	0.191947523722807
210-007	11/38	Mas	6.3	Dielmo	2018	Dielmo2018_plate1_xPONENT	0.0131429734630833	0.0853285462704427	0.0287599044241536	0.0198544945777031	0.41964287502681	0.0802499802286276	0.0309158090040598	0.0669410422683933	0.898036791305047	0.0493257757520788
210-008	14/44	Mas	19.9	Dielmo	2018	Dielmo2018_plate1_xPONENT	0.0271057582377887	0.502467687780338	0.186057737637164	0.234562151516141	0.738579301412494	0.179882758771683	0.0867830015957517	0.185688105290573	0.600258410262369	0.586754609663545
210-009	06/32	Fem	7.3	Dielmo	2018	Dielmo2018_plate1_xPONENT	0.160668239067253	0.126281279098737	0.0728480907286594	0.0206141937691112	0.527109171580201	0.486713171848516	0.112066647318445	0.51458847373983	0.484657059115053	0.0538033938825786
210-010	14/48	Mas	16.5	Dielmo	2018	Dielmo2018_plate1_xPONENT	0.107342579978567	0.0657508321166357	0.0406584089114937	0.0962783228292768	0.493724111352902	0.0995759492930918	0.0428692750679226	0.108084379267838	0.438430912894218	0.750392009628645
210-011	12/25	Mas	14.2	Dielmo	2018	Dielmo2018_plate1_xPONENT	0.0135532391008075	0.112216137345031	0.0751395072215687	0.115896416747966	0.941041381905368	0.184317950673666	0.0848767845467876	0.175949747717245	1.1122336507028	0.0810720909206996
210-013	14/54	Mas	13.8	Dielmo	2018	Dielmo2018_plate1_xPONENT	0.0984356763090717	0.126888254156584	0.0915892488481652	0.0286469593341518	0.557631290647785	1.37782005789229	0.241334490478145	1.3809980602593	0.921048216593714	0.111260940202326
210-014	03/32	Fem	7.6	Dielmo	2018	Dielmo2018_plate1_xPONENT	0.0264451782084313	0.0775426490422312	0.0374604547798972	0.0203053878477683	0.619244563636111	0.0943040218272856	0.0406597399452758	0.0988301808509883	0.912494425295344	0.0539461264370164
210-018	12/28	Fem	11.5	Dielmo	2018	Dielmo2018_plate1_xPONENT	0.0228068241048845	0.163045279313931	0.0421588325934183	0.0331915372092774	0.593091812830585	0.130856252428898	0.0633312178504366	0.118803318568341	1.3793859932548	0.408321673114526
210-019	12/27	Fem	14.7	Dielmo	2018	Dielmo2018_plate1_xPONENT	0.0334679088774556	0.124645228126735	0.048087418779563	0.0280847391755816	3.0635185317418	0.0755315459463712	0.0381191566768967	0.0683591237548113	0.777255352007417	0.0844981136208764
210-020	12/30	Fem	23.8	Dielmo	2018	Dielmo2018_plate1_xPONENT	0.0654394562513474	1.44392813265977	0.173841258208195	0.412502980947394	1.02671670011291	0.0977313775177104	0.0450219603481587	0.0900150847366022	1.1044694599288	0.0992973104409698
210-023	16/04	Fem	51.9	Dielmo	2018	Dielmo2018_plate1_xPONENT	0.232508873408136	0.517613784647027	0.325812475992743	0.41688070367301	2.23534419194905	0.514882312671822	0.364892869053479	0.529368104677293	0.71124784752545	0.627844512567681
210-026	10/03	Mas	50	Dielmo	2018	Dielmo2018_plate1_xPONENT	0.110789280449369	0.837735769228409	0.0815258616772549	0.514431269492876	1.01714598911069	0.147928955197474	0.0442031777906488	0.156627933251634	0.790474775261536	2.33534027816579
210-027	09/10	Mas	41	Dielmo	2018	Dielmo2018_plate1_xPONENT	0.638033165069098	5.42681681535347	0.22369178617165	0.456581255721396	1.08359223443664	0.221142242913089	0.163086139139992	0.259585192525761	1.35306677205291	0.42554978850206
210-028	07/12	Mas	60.5	Dielmo	2018	Dielmo2018_plate1_xPONENT	0.072992476245828	0.189784463067566	0.483879073754619	0.859026607228089	0.835965551995674	0.170048076171092	0.963637654492322	0.168345046763999	1.38830466317575	6.39640032553533
210-029	09/06	Fem	49	Dielmo	2018	Dielmo2018_plate1_xPONENT	0.121955977187796	0.748489628306469	0.0329321795087709	0.428497604980004	1.86558838789109	0.0880789763073164	0.0556462039376308	0.0877025356981313	0.485972998736921	0.177498456184004
210-031	07/14	Mas	22	Dielmo	2018	Dielmo2018_plate1_xPONENT	0.46572419856306	0.174174666282952	0.263583815694334	0.436405025014399	2.31513735460834	0.118336634629145	0.433756937338917	0.137632709996165	0.954790699509132	3.7895995226086
210-032	07/20	Mas	10.7	Dielmo	2018	Dielmo2018_plate1_xPONENT	0.563312504501119	2.33136742404565	0.549057330572356	0.922712222581207	1.50914775227331	0.278838409016379	0.191086117934225	0.269185179910716	0.989328724400384	1.79495795013249
210-035	14/59	Fem	10.6	Dielmo	2018	Dielmo2018_plate1_xPONENT	0.0520006563537003	2.15730573410436	0.126735876412051	0.252822124847329	1.1090552759806	0.184614193917268	0.148986228127007	0.175842571155506	1.22419809852727	1.75935863051502
210-036	07/02	Fem	66.6	Dielmo	2018	Dielmo2018_plate1_xPONENT	0.0335199651517834	0.0801790336112583	0.0390365621485769	0.023388275256745	0.349646515549219	0.0849360702201887	0.0321422505982407	0.0724830025516228	0.850566431644489	0.0651720957685346
210-038	14/02	Fem	54	Dielmo	2018	Dielmo2018_plate1_xPONENT	0.116894092285178	0.269316468523726	0.286942893858414	0.548977524016555	1.12310587156825	0.12716288050211	0.0749090908794027	0.136024002308121	0.987151396819927	5.17211928315769
210-039	16/33	Mas	22.9	Dielmo	2018	Dielmo2018_plate1_xPONENT	0.285056690588023	1.06195390681996	0.135213786748799	1.08919388725715	0.955605123368707	0.192226747289643	0.0917991735575958	0.210591340277412	1.15378816226435	1.65728674862337
210-040	07/23	Fem	40	Dielmo	2018	Dielmo2018_plate1_xPONENT	0.214134035948347	0.986226530190405	0.0417073093801716	0.112797060674691	1.86360692399008	0.145017907126036	0.0555345825883428	0.164229966939588	0.963440166551748	1.27053092054673
210-044	62/01	Mas	6.5	Dielmo	2018	Dielmo2018_plate1_xPONENT	0.123737718579919	2.10348639731982	0.439160813939104	0.202811209218177	1.38162424528095	0.0736383076059301	0.188168381548171	0.0690635001963307	0.761069000648476	0.610040174402467
210-045	09/22	Fem	10.5	Dielmo	2018	Dielmo2018_plate1_xPONENT	0.471200132141337	0.497025982597205	0.741158830539322	0.260303967113645	0.572461769637263	0.237985204949432	0.0426560868277541	0.277110875458086	0.484830524997064	0.917122788031626
210-050	03/28	Mas	16.3	Dielmo	2018	Dielmo2018_plate1_xPONENT	0.0476415004130985	0.0854425479966329	0.455732894713686	0.0196835560579306	0.615652529499742	0.184129320528544	0.0864526456369176	0.195640548441833	0.862003358206373	0.143733531175414
210-051	03/29	Fem	13.9	Dielmo	2018	Dielmo2018_plate1_xPONENT	0.00942200181970089	0.0598372081641916	0.0830468601862139	0.0158042233061073	0.329735368227981	0.0858562403721449	0.0469829489040002	0.086904581106764	0.703429877427856	0.0790233913576402
210-052	03/32	Fem	7.6	Dielmo	2018	Dielmo2018_plate1_xPONENT	0.0373868982403159	0.0656404271238733	0.026509635704272	0.0131296297205002	0.75826942909351	0.0776267124578535	0.03124079252766	0.0808403336966738	0.536075298893291	0.0822830919266691
210-053	03/26	Fem	39.9	Dielmo	2018	Dielmo2018_plate1_xPONENT	0.0205509929888957	1.27345641386673	0.436223707532366	0.0458841571186054	0.532835092919164	0.0952000072780071	0.0813153214446471	0.0828102933933671	0.850410912621033	0.0544023859110006
210-054	11/03	Fem	59	Dielmo	2018	Dielmo2018_plate1_xPONENT	0.266384646404354	2.23658303404331	0.399666481639945	1.03272199980018	2.42934443152898	0.202683242610575	0.0988016379435105	0.190849618537246	1.76859387955771	3.47367106339455
210-055	03/31	Fem	10	Dielmo	2018	Dielmo2018_plate1_xPONENT	0.0349526230755335	0.0421194363798828	0.166683383478502	0.0113652569947606	0.402803007157353	0.0918391540989514	0.0417267229761418	0.13085422518014	0.562693613987083	0.0459477358749258
210-056	16/07	Mas	51	Dielmo	2018	Dielmo2018_plate1_xPONENT	0.0962105269649186	0.787305112721336	0.451308774566688	0.30503551005394	0.630696380301015	0.148220966969607	0.0863808907032965	0.187786303935623	0.728241746267314	1.18637317141326
210-057	03/01	Mas	59.5	Dielmo	2018	Dielmo2018_plate1_xPONENT	0.378574822137656	1.38026062424706	3.26223659340095	0.644168834170935	1.03892554773994	0.133668150344794	0.154032556364721	0.138675676246553	0.953229445318954	1.66173020871366
210-059	16/47	Fem	14.9	Dielmo	2018	Dielmo2018_plate1_xPONENT	0.0112600018369222	0.0737282711750227	0.0358661633873613	0.0183470759391796	0.332012782278681	0.0819294998531661	0.0300682545444763	0.0816105618332797	0.880995054691061	0.496529650548883
210-060	16/48	Mas	14	Dielmo	2018	Dielmo2018_plate1_xPONENT	0.0782468558661716	0.0882309313616588	0.483555034336636	0.0235193375057582	0.611316171762423	0.163006545479656	0.0643500175738267	0.178696599618688	0.911662989602399	0.179875727528155
210-061	16/53	Fem	8.7	Dielmo	2018	Dielmo2018_plate1_xPONENT	0.0329629572370907	0.173228772716888	0.058295740163583	0.039179297988406	0.764592323271106	0.36423940249097	0.0656634670611266	0.354824710123342	1.60850110226175	0.203829824618722
210-062	16/56	Fem	6.3	Dielmo	2018	Dielmo2018_plate1_xPONENT	0.0234943028681419	0.075323243665244	0.156491961367299	0.0187726537072582	0.42441870976192	0.0774371784431856	0.0362625090840434	0.0717503672943064	0.85743340199487	0.0973413243687223
210-063	16/26	Fem	43.4	Dielmo	2018	Dielmo2018_plate1_xPONENT	0.255333830026396	1.21621553191594	0.17207263945506	0.455968270769247	1.43405165691894	0.10016057644887	0.0437130171750507	0.0996036086139215	0.659895453729967	3.39654875873063
210-064	15/30	Mas	16.3	Dielmo	2018	Dielmo2018_plate1_xPONENT	0.0290367030641786	0.272924412822357	0.276716202227473	0.032354808652287	0.636828755106519	0.13940076649809	0.0791704365783036	0.135481458161338	1.38294510643988	0.184078045096425
210-065	13/14	Fem	15.2	Dielmo	2018	Dielmo2018_plate1_xPONENT	0.0312378359890494	0.0940110397315524	0.125038530304403	0.0207497463317716	0.489597327526186	0.196744463719325	0.147414525482782	0.208661637995244	0.887879971899997	0.0707590527821797
210-066	15/30	Mas	16.3	Dielmo	2018	Dielmo2018_plate1_xPONENT	0.0238034581633278	0.0457253299094534	0.0318439671631328	0.0154013744409683	0.38762451295494	0.0946350269030734	0.0492945709451202	0.109434744430516	0.563429373935783	0.141523389796106
210-067	15/31	Mas	12.9	Dielmo	2018	Dielmo2018_plate1_xPONENT	0.0401399956441266	0.109869889272511	0.0821195652595103	0.052171740404499	0.58091345246517	0.159005746471359	0.0687281831231058	0.1767983585087	1.10342266193319	0.240599890972433
210-068	15/33	Mas	10.4	Dielmo	2018	Dielmo2018_plate1_xPONENT	0.432107265781173	0.0894541204548864	0.163260769089818	0.377489909403267	0.741217438037307	0.196545556701286	0.206321128493385	0.192951014078566	0.697202991281931	0.158111030478574
210-069	15/05	Mas	72.6	Dielmo	2018	Dielmo2018_plate1_xPONENT	0.282362614232429	0.389976826257042	1.13243888251203	1.13762062385505	0.592096008340815	0.133775159831763	0.44270652346981	0.164367002130288	0.796659826238883	1.81979488036479
210-070	07/26	Fem	16.1	Dielmo	2018	Dielmo2018_plate1_xPONENT	0.0238196693385676	0.166496607956987	0.0444651281210544	0.0351679497366276	1.1145423977789	0.162651052349156	0.122631960955136	0.165300662374794	1.36459337165549	0.531525097823039
210-072	13/16	Mas	8.1	Dielmo	2018	Dielmo2018_plate1_xPONENT	0.00888288663538435	0.0386768366512857	0.0252538940803992	0.0103706539155547	0.356544791757306	0.141062753529797	0.0420986775927268	0.189096944044812	0.494604518920981	0.0380144134020976
210-073	19/33	Mas	13.2	Dielmo	2018	Dielmo2018_plate2_xPONENT	0.349374450723554	1.93891923312374	0.152454102253816	0.4995430394393	0.903081849309481	0.0988220164953785	0.0472146241496514	0.104988506533011	1.20671957463376	2.15928327394596
210-076	19/36	Mas	10.8	Dielmo	2018	Dielmo2018_plate2_xPONENT	0.0222523183488157	0.0596406252742306	0.0523357843812788	0.0169489330910036	0.496271530407196	0.223701479259509	0.0557723877639637	0.255494491586357	0.715655298436337	0.866567056499971
210-077	13/15	Fem	12.9	Dielmo	2018	Dielmo2018_plate2_xPONENT	0.127075975668737	0.124602145663661	0.0808085294567402	0.0274340030310058	0.726128672026414	0.189258377570432	0.0738621055205905	0.20851540161877	1.27673322290013	0.122121512099027
210-078	22/55	Fem	7.1	Dielmo	2018	Dielmo2018_plate2_xPONENT	0.0349918046130478	0.0747710901493648	0.030645441582313	0.0206255731470282	0.333859941960855	0.11671268181387	0.0323770400131764	0.131682080596382	1.09650312451769	0.518195420996433
210-081	22/40	Mas	13.8	Dielmo	2018	Dielmo2018_plate2_xPONENT	0.060204686995075	0.0760458241990704	0.0914473819736297	0.01954444057912	0.462643666521327	0.113059707479419	0.0546213291142399	0.123272609994233	0.975114652394347	0.097764618902179
210-083	17/23	Fem	11.4	Dielmo	2018	Dielmo2018_plate2_xPONENT	0.0137710414420341	0.0863643417586501	0.0324870994004373	0.0244827298378892	0.98199264603078	0.0913205487536757	0.132986446129198	0.087845129901021	1.04157419882461	0.0508040725110011
210-084	09/15	Fem	13.4	Dielmo	2018	Dielmo2018_plate2_xPONENT	0.016275778762838	0.0671457715858895	0.044349675287828	0.0177013124141429	0.431657394207264	0.0967926774559018	0.0381730425885535	0.116086308904695	0.861130177973703	0.436049946387749
210-085	15/02	Fem	77	Dielmo	2018	Dielmo2018_plate2_xPONENT	0.096675019471218	0.772764975025834	0.452605644171628	0.330099556850875	1.62893375271575	0.261191713664109	0.0702049197690146	0.283140828148093	2.14505347610806	0.718444435943003
210-086	19/27	Fem	46.1	Dielmo	2018	Dielmo2018_plate2_xPONENT	0.0178698087383698	0.806310053221257	0.0633154245909639	0.0457403797123185	0.940231835291094	0.129235768522569	0.048960241167105	0.138629178677956	0.779422423506453	0.339461299098613
210-087	19/05	Fem	51	Dielmo	2018	Dielmo2018_plate2_xPONENT	0.119785528911477	0.190731430729388	0.053673445842633	0.291531936567948	1.96859611681963	0.118736590076962	0.0498760980040827	0.143483803062204	0.92338760690004	1.76017925757992
210-088	19/32	Mas	13.2	Dielmo	2018	Dielmo2018_plate2_xPONENT	0.288233661076273	0.0602815246481309	0.317138255657984	0.0126810655699906	0.37799046644341	0.0871342376971017	0.0380226868770557	0.0759977482307987	0.594141023668933	0.0549949988603851
210-090	03/13	Mas	67.7	Dielmo	2018	Dielmo2018_plate2_xPONENT	0.203952066913607	2.36274664247207	0.186543179375233	0.15851173018042	1.3189228009802	0.164323814532841	0.177425583477658	0.187299446302013	1.61076062868084	1.67503472270933
210-091	15/06	Fem	66	Dielmo	2018	Dielmo2018_plate2_xPONENT	0.0511593208534413	0.871662245624603	0.764664924479055	0.497035814931849	1.90331209271074	0.0881721249676983	0.0296626930659466	0.0888443126771098	0.730796577446633	0.847612540003128
210-092	20/01	Mas	63.5	Dielmo	2018	Dielmo2018_plate2_xPONENT	0.137468606982171	0.702752581547571	0.424509098535276	0.895181986756276	4.17743569772698	0.112254273010218	0.0460811898641938	0.11578520959558	1.48396863346508	3.75711035245607
210-093	03/14	Fem	59.3	Dielmo	2018	Dielmo2018_plate2_xPONENT	0.024366832359582	0.452194855240741	0.0677095713842215	0.0917682707683354	0.54346491915102	0.0776699600121896	0.0370414785460099	0.0750520899492976	0.962093273545836	1.7008318331567
210-095	15/04	Fem	29.1	Dielmo	2018	Dielmo2018_plate2_xPONENT	0.0812857782590378	0.175374292313533	0.138391459070793	0.0588567965494613	0.876384324342023	0.254029690301982	0.0558572370594782	0.365975838332462	1.13914036534685	0.250781825544951
210-097	17/10	Fem	56.7	Dielmo	2018	Dielmo2018_plate2_xPONENT	0.00066204924191302	0.199198871922134	0.00235711823286788	0.00133912719931805	0.0218356395942855	0.258034872591845	0.0645678511072625	0.226439301803593	0.0963835701360369	0.00601586178479894
210-098	11/12	Fem	39	Dielmo	2018	Dielmo2018_plate2_xPONENT	0.0228268777587172	0.0607565483852028	0.177749751138058	0.0333847738099027	0.319255901482611	0.0975033388986046	0.0291862043631681	0.130768384796969	0.584547944012477	0.090201732783057
210-099	12/09	Mas	54.4	Dielmo	2018	Dielmo2018_plate2_xPONENT	0.13027250015184	1.36453692576063	0.0559910442582904	0.0135935375713968	0.447631821840164	0.0868423133060779	0.0613544000519068	0.0894931835324918	0.670181024400689	0.79760045509362
210-100	06/17	Mas	22.2	Dielmo	2018	Dielmo2018_plate2_xPONENT	0.440204749314287	1.24988006540965	0.113870453962103	0.324886931906457	0.468262395562954	0.160783537845768	0.0520278595920323	0.179692570379093	0.85162515372658	0.0736775117024676
210-101	22/43	Fem	36.8	Dielmo	2018	Dielmo2018_plate2_xPONENT	0.167369796518603	2.04159028303666	0.427007870760769	0.744123938845285	2.6991739792251	0.218871853392729	0.115151739427727	0.22492086960903	1.13434066917989	0.165614009053712
210-102	22/14	Fem	37	Dielmo	2018	Dielmo2018_plate2_xPONENT	0.142370375685803	2.51583074583538	0.122041498071452	0.228644975401141	4.35183914252943	0.0815466973496727	0.119611235432399	0.106313140367062	0.594084402816846	0.213613781596214
210-103	15/43	Mas	24.5	Dielmo	2018	Dielmo2018_plate2_xPONENT	0.00746197343054619	0.0414366548067726	0.0368444662583106	0.0310240723347378	0.402532594646623	0.0689035829748803	0.0285551499059189	0.0824748069079701	0.472821733337559	0.048660937266201
210-104	20/02	Fem	62	Dielmo	2018	Dielmo2018_plate2_xPONENT	0.047073975454707	0.0761108589915745	0.869457787319543	0.33387910466561	0.539707675403304	0.100690865386848	0.128848716553786	0.130061674966483	0.701809793101351	0.525901697981348
210-105	28/14	Fem	44	Dielmo	2018	Dielmo2018_plate2_xPONENT	0.171332010149564	0.185861991055156	0.163842277413319	0.186406910927194	0.347072765530115	0.106748742113452	0.022908567122016	0.167177800134285	0.530166288807829	0.217692360502136
210-106	11/07	Fem	45	Dielmo	2018	Dielmo2018_plate2_xPONENT	0.038609851158227	0.0389922740915241	0.0600379040227069	0.00835469219043181	0.294892563049102	0.0548972575246632	0.027990226343713	0.0628285276579124	0.421434348540702	0.377266851494932
210-107	27/06	Mas	49	Dielmo	2018	Dielmo2018_plate2_xPONENT	0.0361570729365122	0.932857056223594	1.60658525096141	1.00587303102322	1.79225894095886	0.357008144412714	0.14945594577733	0.378348809967178	1.02950893295395	4.39603178475576
210-108	41/02	Mas	6.2	Dielmo	2018	Dielmo2018_plate2_xPONENT	0.0126170781703224	0.0322529092043119	0.025876973325213	0.00877713090791295	0.244995131091952	0.0846193544361309	0.0222506856193133	0.114389549178009	0.42839800478166	0.628394964656233
210-109	03/19	Fem	38.3	Dielmo	2018	Dielmo2018_plate2_xPONENT	0.106682662562139	3.42471242202997	0.869031973946162	0.153992453833111	0.471311791337679	0.163118921851017	0.0314583754161281	0.177766750959563	0.91278172899856	1.07698590492766
210-110	36/07	Mas	9.6	Dielmo	2018	Dielmo2018_plate2_xPONENT	0.197564252464653	0.180068895186754	0.362611060010544	0.0499726722819599	0.729959403047081	0.457186041964802	0.0427548183011494	0.518533962794481	0.756122266514029	0.647127738097117
210-113	23/12	Fem	26.6	Dielmo	2018	Dielmo2018_plate2_xPONENT	0.403165594354222	4.75348985348902	0.0745482586116084	0.169866711980316	1.51011751078943	0.113047758659078	0.349115524832925	0.110040480087443	1.02628817913781	0.769346077820641
210-114	15/20	Fem	25.6	Dielmo	2018	Dielmo2018_plate2_xPONENT	0.0777280447124195	1.21832225204392	0.0833444249787675	0.307698713213693	1.33984851514137	0.525112024014209	0.046658435308621	0.544429004699711	0.690348482986304	0.10016830242695
210-116	01/27	Fem	28.4	Dielmo	2018	Dielmo2018_plate2_xPONENT	0.286489211296677	2.01410643592114	0.0988959626911063	0.2687136627174	0.819252835332741	0.236874671334446	0.0384516049690805	0.275372113749229	0.704590205455751	1.92460620673247
210-117	15/13	Mas	39	Dielmo	2018	Dielmo2018_plate2_xPONENT	0.492591934854726	4.67165376123103	0.153662428679707	0.545087879702985	3.94963720298962	0.128875140500136	0.0954876620466263	0.148092117624106	1.19554130436407	2.48832417452719
210-118	18/12	Mas	55	Dielmo	2018	Dielmo2018_plate2_xPONENT	0.0928305354311111	1.92877225164557	0.29033899851843	0.634236002546204	3.09412104449894	0.0736881331195912	0.0593442578571464	0.0792121790787245	0.829746701883677	3.13536321388816
210-119	18/13	Mas	64	Dielmo	2018	Dielmo2018_plate2_xPONENT	0.0237199312255032	4.08444069781671	0.0251300454514336	0.0481039807767459	0.442396405423968	0.0451174331008574	0.1179626314765	0.0504700138188317	0.349753766929248	0.682558432733371
210-120	13/03	Mas	55.4	Dielmo	2018	Dielmo2018_plate2_xPONENT	0.0210839870999596	1.9788511844461	0.443078801774488	0.218049750753183	0.850228097096351	0.110281958513151	0.0354089401524264	0.132657166180571	0.716995132023852	2.40341394691616
210-122	18/47	Fem	11.3	Dielmo	2018	Dielmo2018_plate2_xPONENT	0.0359275166296376	0.0883473696997386	0.042346688532839	0.0272732492086074	0.512413737259348	0.116220622329156	0.0483575725572597	0.136154178618408	1.18387863272044	0.102142547527686
210-124	14/01	Mas	63.6	Dielmo	2018	Dielmo2018_plate2_xPONENT	0.110858560718276	0.297523573833495	0.239813053238134	0.350853599747577	0.266593191098173	0.0808965919834344	0.0183002758049302	0.0872528226384829	0.482748225429062	1.42297677144041
210-126	35/07	Fem	45.9	Dielmo	2018	Dielmo2018_plate2_xPONENT	0.148849857201639	0.857606705448546	0.097786519020765	0.0488795487183436	0.378683616961811	0.117939572894047	0.0334228188401819	0.145494088633098	0.631947133773881	0.244841723637225
210-127	03/03	Mas	47	Dielmo	2018	Dielmo2018_plate2_xPONENT	0.163819581424482	0.411840662741259	0.625532010290765	1.07687987836751	0.396455836738568	0.806023876673937	0.0305652921006793	0.758182060983808	0.684970017358575	0.566691528778348
210-128	18/50	Fem	6.3	Dielmo	2018	Dielmo2018_plate2_xPONENT	0.0164437412425483	0.0589177242509259	0.036294448996442	0.0149960442060018	0.520280938583965	0.256295825651667	0.0328065809871281	0.347483221560624	0.804370704641673	0.0437375216312917
210-129	15/35	Mas	8	Dielmo	2018	Dielmo2018_plate2_xPONENT	0.0155820418440842	0.0364701382667098	0.0403734708391495	0.00941092121296098	0.213362233478371	0.0400360728128911	0.0174829924285907	0.0394127976952268	0.476143167917994	0.0433010593633151
210-130	20/22	Fem	23.4	Dielmo	2018	Dielmo2018_plate2_xPONENT	0.0534428551965712	0.289829924583528	0.222938052748713	0.455089872269963	1.20148183699974	0.147380609747996	0.209024489042169	0.138781632314583	0.74925304277496	0.146810645224345
210-131	23/02	Fem	59	Dielmo	2018	Dielmo2018_plate2_xPONENT	0.0313676322170854	1.85151483654882	0.76410361659163	0.297213117056933	1.24512372127913	0.0775765467653386	0.473913544387824	0.09255896870793	0.751517619198166	2.89477893876023
210-132	35/09	Fem	15.1	Dielmo	2018	Dielmo2018_plate2_xPONENT	0.0131416270970466	0.0830368400022354	0.0673860621149885	0.0208660434111312	0.385791529222371	0.111156641637915	0.0252969359998802	0.114143748469558	0.855814710290618	0.224354972236081
210-133	35/13	Mas	11	Dielmo	2018	Dielmo2018_plate2_xPONENT	0.0152468958748117	0.0748026641381868	0.0253633961412643	0.0186197144736269	0.381860373955664	0.108140739362526	0.0338270931677639	0.116791493991013	0.886562796067795	0.0509075531083683
210-134	22/49	Mas	11	Dielmo	2018	Dielmo2018_plate2_xPONENT	0.0122903419870767	0.0527226547819014	0.026793269341548	0.0281102212487398	0.383023805399481	2.31862937882068	0.0325495415728767	2.27647352192008	0.610219606454803	0.0382612318407664
210-135	24/17	Mas	7.6	Dielmo	2018	Dielmo2018_plate2_xPONENT	0.0456080893585233	0.0738997436050235	0.0901242608058544	0.0210327272916073	0.481667489928952	0.095133195699904	0.078013402742078	0.112702431445106	0.906856057297468	0.554772890609954
210-136	24/21	Mas	9	Dielmo	2018	Dielmo2018_plate2_xPONENT	0.0581565012010842	0.101101316461612	0.0406369321995868	0.0194261160186813	0.631506760346303	0.28284261740731	0.0512581484235797	0.298608755106468	0.966408568338856	0.0625637962102373
210-137	24/01	Mas	62	Dielmo	2018	Dielmo2018_plate2_xPONENT	0.472001866857303	2.31055178916157	0.081100048328257	0.229295368519533	1.32975733311125	0.117795105343853	0.0381958129158161	0.130287944922978	0.824726834985838	2.56276152158001
210-138	22/50	Mas	10.6	Dielmo	2018	Dielmo2018_plate2_xPONENT	0.0522234550416135	0.0934694012845465	0.179631955353156	0.024434899433157	0.560911387152661	0.126370034305099	0.0595828919090233	0.139028700612734	1.18402962165934	0.0614661730029604
210-139	52/02	Fem	7.4	Dielmo	2018	Dielmo2018_plate2_xPONENT	0.0118689875846672	0.0895283227776015	0.204918025162062	0.0235993778622928	1.16304474525932	0.129828304322245	0.0378317799549808	0.174309057180106	1.05418042250622	0.0691687564147686
210-140	22/44	Mas	15.2	Dielmo	2018	Dielmo2018_plate2_xPONENT	0.00934186256603698	0.0543305636612323	0.0850743695461406	0.0132307880255297	0.335967571997682	0.186338605320453	0.0321017517555987	0.203854069078657	0.62324104971839	0.0428657059241503
210-141	22/47	Mas	46	Dielmo	2018	Dielmo2018_plate2_xPONENT	0.0591568140836747	0.118319896661997	0.363001118276461	0.546373906234351	1.33714202653244	0.242221069082117	0.118882699953583	0.271605455370469	0.703042762077247	1.4325674859611
210-142	20/06	Mas	58	Dielmo	2018	Dielmo2018_plate2_xPONENT	0.480024031720607	1.92962238479317	0.044407498356522	0.961388767142046	1.64165304529065	0.0947087553597633	0.0625995090811993	0.108010661167073	0.591555595750563	2.81564028999953
210-144	27/10	Fem	14	Dielmo	2018	Dielmo2018_plate2_xPONENT	0.12758236944879	0.0429851893381796	0.0375749706077163	0.0133807368638355	0.202476260256256	0.101792840267964	0.019059225490245	0.0869603496928798	0.53859558128036	0.0419876081152085
210-145	42/01	Mas	9.7	Dielmo	2018	Dielmo2018_plate2_xPONENT	0.0757415639484327	0.206677631779433	0.0852558832134411	0.0229927308970286	0.845520509915396	0.201469716024897	0.0922887161545027	0.248158272039592	1.11144941909196	0.239236083099991
210-146	06/29	Mas	8.8	Dielmo	2018	Dielmo2018_plate2_xPONENT	0.0412149977999174	0.0954604349183532	0.70167934031648	0.023653136975829	0.495219546300362	0.599422833325302	0.038322617301943	0.619688592329352	1.14136094627293	0.0788806890094209
210-147	06/30	Fem	8.8	Dielmo	2018	Dielmo2018_plate2_xPONENT	0.105143710497643	0.0845443712961336	0.0838027437915885	0.0207735452993082	0.453399958282805	0.246996111892235	0.0373184821245864	0.293103737720189	0.838981182810244	0.0431465802094046
210-148	28/15	Mas	41	Dielmo	2018	Dielmo2018_plate2_xPONENT	0.506898496666718	2.27688088309537	1.0695447298663	1.00314878932778	2.67390440226261	0.314009665113524	0.0771593118352557	0.322768479699955	0.939831036678202	1.02631487673648
210-149	37/01	Mas	7.6	Dielmo	2018	Dielmo2018_plate2_xPONENT	0.017910406899151	0.0834793439302486	0.0411713808362704	0.0226534357765461	0.793003532568324	0.110910068261773	0.0416614672662571	0.126794989811189	1.06028220502597	0.803112227406121
210-150	22/48	Fem	11.2	Dielmo	2018	Dielmo2018_plate2_xPONENT	0.201818785855417	0.0562645778464801	0.0727317484940053	0.0155079519157645	0.307897201939477	0.132028995062498	0.0342588174227262	0.188106098307291	0.785863931138738	0.0479413830553466
210-151	37/04	Fem	11	Dielmo	2018	Dielmo2018_plate2_xPONENT	0.0144538074878248	0.0566938885473132	0.0584482435070464	0.0160597832861557	0.334325307014088	0.0946012187574289	0.034797694937587	0.109836026700395	0.784750516544497	0.0665573737375213
210-152	37/02	Fem	6.9	Dielmo	2018	Dielmo2018_plate2_xPONENT	0.012266896436597	0.127438607471954	0.0607815822284636	0.113161506462131	0.289121981210859	0.0717147341356886	0.0236481771220659	0.084053613257037	0.671967512127426	0.240220617121665
210-153	06/10	Fem	42	Dielmo	2018	Dielmo2018_plate2_xPONENT	0.0492616101797985	0.166192428700319	0.0514066578697423	0.378783830578238	2.6703259482846	0.183486179702972	0.276522079666998	0.234061399192993	1.26350423426063	1.09934046521681
210-154	30/04	Fem	29	Dielmo	2018	Dielmo2018_plate2_xPONENT	0.138684665349231	0.331166206630481	0.330515900354976	0.832630498217452	0.588413522515993	0.0967147390019757	0.46325564332024	0.108503782133103	0.916367394222071	1.37437866276101
210-156	27/09	Fem	16	Dielmo	2018	Dielmo2018_plate2_xPONENT	0.238673549399333	0.119645053546672	0.0374292120478791	0.0180462731350506	0.78122600573133	0.382422275871261	0.0560249040971456	0.376309351650545	0.829746701883677	0.080339014607601
210-157	51/02	Fem	13.9	Dielmo	2018	Dielmo2018_plate3_xPONENT	0.0266649330893099	0.062990892490235	0.0311872973733903	0.0216539320861552	0.242474151301184	0.0614450022471281	0.0194511875928902	0.0800742855401596	0.529100930444685	0.0287381210480295
210-159	18/45	Mas	13.1	Dielmo	2018	Dielmo2018_plate3_xPONENT	0.0340853885317335	0.06349502137394	0.0548702170041586	0.0145819958428018	0.361932987387862	0.102474802749167	0.0284467560834163	0.139328846699272	0.686113589536693	0.0650679206614368
210-160	14/21	Fem	45	Dielmo	2018	Dielmo2018_plate3_xPONENT	0.0605101854992053	1.4972120625754	0.107048751331687	0.250010739336147	0.782066562026066	0.109286841876644	0.0963774333167128	0.126005475312985	1.0899620682364	1.25832042488625
210-161	22/54	Mas	9	Dielmo	2018	Dielmo2018_plate3_xPONENT	0.0225357525392133	0.0977650637710057	0.154122070409842	0.0130642251600048	0.291516869476638	2.65712705375602	0.0259797835210071	2.67428534784401	0.657912536966995	0.106325302487781
210-162	24/11	Fem	17	Dielmo	2018	Dielmo2018_plate3_xPONENT	0.0256898825119575	1.47860092531002	0.881333445634774	0.0469111166607217	1.87596224588973	0.0962214460202097	0.0391292784782335	0.107591422101762	1.11540262616187	0.0677186474066595
210-163	20/14	Fem	21.8	Dielmo	2018	Dielmo2018_plate3_xPONENT	0.0274887221223226	0.159101787898342	0.0577093593230667	0.081148901648165	2.06152057694746	0.0816494198686618	0.0884560910919299	0.0871784009620465	1.01067740507103	0.0763761662931924
210-164	24/22	Fem	63	Dielmo	2018	Dielmo2018_plate3_xPONENT	0.0916408298951525	1.8633793517501	0.0371838530581834	0.0715573945952856	0.552627171775767	0.0955646916760195	0.0789208672548847	0.108422959301525	0.865684767654318	0.089404040070136
210-165	20/20	Mas	11.7	Dielmo	2018	Dielmo2018_plate3_xPONENT	0.0219266308862762	0.0510322786765169	0.0244776996931068	0.0129543376696661	0.387815440526051	0.299339758843677	0.0295896593893772	0.37526751787974	0.640689816689218	0.0533270770342102
210-166	20/18	Fem	13.8	Dielmo	2018	Dielmo2018_plate3_xPONENT	0.014062529326323	0.0613696663320169	0.0342014437754076	0.0172092000091424	0.479392083556766	0.259543059980922	0.0336121389940762	0.307179280971615	0.784420847251761	0.049629435211433
210-167	19/37	Mas	9.4	Dielmo	2018	Dielmo2018_plate3_xPONENT	0.0156639721543638	0.0565168376489493	0.022626456649728	0.0142958861478691	0.317470288159746	0.0657185626583639	0.0380634306173025	0.068738225989795	0.700529532350328	0.0830308799341288
210-168	19/18	Fem	39.3	Dielmo	2018	Dielmo2018_plate3_xPONENT	0.231928915805335	1.75969023345442	0.389860977176412	0.863334018269931	0.563795525784229	0.111193432273793	0.0652969593657817	0.121894634736842	0.496530566335785	0.479172138019179
210-169	22/45	Mas	12.2	Dielmo	2018	Dielmo2018_plate3_xPONENT	0.0161424013928724	0.0451073915232094	0.239341689887654	0.0124796633258249	0.27114763330238	0.0590457294840051	0.0218045699707358	0.0738638783029662	0.632298403651614	0.0398682355387378
210-170	24/02	Fem	57	Dielmo	2018	Dielmo2018_plate3_xPONENT	0.232485110423347	0.367771418691634	0.266693713606986	0.716001034383596	1.90012881028058	0.163676251692378	0.0443340808200956	0.216946946177247	1.61696225644925	0.969029067687545
210-171	22/36	Mas	16.3	Dielmo	2018	Dielmo2018_plate3_xPONENT	0.0166380038628216	0.176012057009169	0.0536293190962872	0.0151870866967957	0.412932410371706	0.10212992437906	0.0389901409804234	0.120167231881051	0.808310426991904	0.060204286729701
210-172	22/37	Fem	15.5	Dielmo	2018	Dielmo2018_plate3_xPONENT	0.132133395589352	0.0921725064598852	0.0605703587566994	0.0239358102876119	0.457859567311425	0.155507009256287	0.0667693687224719	0.190040511055886	1.2572527727024	0.201296684863575
210-173	02/02	Fem	48	Dielmo	2018	Dielmo2018_plate3_xPONENT	0.921254588341443	2.995680903351	0.52569052965021	0.635180014987788	0.42714873783716	0.0806131570082042	0.0634749903582592	0.0816792894766053	0.811261860491136	1.10355288625917
210-174	18/36	Fem	17	Dielmo	2018	Dielmo2018_plate3_xPONENT	0.0183371021199357	0.1315743380217	0.118689907660619	0.0241231877190256	1.94505273050448	0.346169040319023	0.143872662221645	0.365836310991933	1.07631586620105	0.112437471320865
210-175	14/10	Mas	56	Dielmo	2018	Dielmo2018_plate3_xPONENT	1.28399183217467	2.19600381637683	0.580523021746509	0.974832528724524	0.496807970670334	0.256896980793362	0.0439731202376858	0.282624980341535	1.12836015643001	2.6537380738602
210-176	11/15	Fem	32	Dielmo	2018	Dielmo2018_plate3_xPONENT	0.230680691624023	0.285183227851597	1.70482414498713	0.287576704472755	1.04219957431242	0.0731155447439313	0.027222815585905	0.0733401742416734	0.890361392376858	1.14177913893282
210-177	18/04	Fem	61.9	Dielmo	2018	Dielmo2018_plate3_xPONENT	0.0435265794196366	1.65719201321948	0.146356009748518	0.231353308967215	0.408559904541984	0.107882926422691	0.189397169920003	0.10818550040221	0.998072833158079	1.60561947441976
210-178	01/09	Fem	50	Dielmo	2018	Dielmo2018_plate3_xPONENT	0.191960235507288	6.00992373775004	1.65373935092068	0.42810380670572	2.32026775742669	0.0760302764761686	0.0601564374058455	0.0853089542609335	0.824306267345687	4.18179907374546
210-179	51/01	Fem	11.7	Dielmo	2018	Dielmo2018_plate3_xPONENT	0.018936375369248	0.0698719191283435	0.353247047848135	0.0245896742722011	0.36643989398897	0.0672056742303599	0.0306177362143451	0.0678859673389124	0.930918120772915	0.0452081876182838
210-180	48/02	Mas	7	Dielmo	2018	Dielmo2018_plate3_xPONENT	0.218093133242823	0.0811963047667942	0.0539856155136349	0.0179557435138095	0.460521567910944	0.10445250726518	0.0399662989812787	0.119911423422771	0.906380403771084	0.0421770618063211
210-181	01/06	Mas	45	Dielmo	2018	Dielmo2018_plate3_xPONENT	0.357191113220635	2.1851347761239	0.93021010238142	0.358679242871716	0.66093483927372	0.0654443319757945	0.0463509514674453	0.0681411259031634	0.78711769561099	3.22363749562803
210-182	19/10	Mas	52	Dielmo	2018	Dielmo2018_plate3_xPONENT	0.0740086126721373	0.425461225131395	0.0586334838976016	0.558522244112242	0.879214473730044	0.0751146289488594	0.335330517472011	0.0856992487832917	0.673225513128913	1.09626232786276
210-183	16/45	Mas	17.9	Dielmo	2018	Dielmo2018_plate3_xPONENT	0.0906297344089167	0.143586325465814	0.0669762057007559	0.0192950378584885	0.419462704732735	0.13754964596268	0.0506738201619163	0.186685435340965	0.9439740835172	0.0691779356915545
210-184	29/03	Fem	38	Dielmo	2018	Dielmo2018_plate3_xPONENT	0.0250453468440893	1.02047837743071	0.0296924994456428	0.321059877251165	0.581167320901614	0.682172545445725	0.0380323881844318	0.653319910147951	0.924413280810728	1.22717789256271
210-185	37/03	Fem	49	Dielmo	2018	Dielmo2018_plate3_xPONENT	0.442163671733096	2.37650092359651	0.366028201868136	0.568678850895516	0.913377513843786	0.169405084978147	0.0456562274175918	0.193951022902807	0.885164501349728	1.84343289954659
210-186	22/39	Fem	14.8	Dielmo	2018	Dielmo2018_plate3_xPONENT	0.0620426919857067	0.053314001375938	0.368650123588126	0.0150630777586496	0.433699454333749	0.0799582612500606	0.0433478960191889	0.085818194864292	0.697057194898436	0.107899752466834
210-187	03/25	Mas	17.2	Dielmo	2018	Dielmo2018_plate3_xPONENT	0.0090973348067797	0.125453048718207	0.0258766868710792	0.0127020484837582	0.347833853255583	0.903772975841899	0.0676085875546629	1.05900803690125	0.621273729278808	0.105595168928178
210-188	13/04	Mas	47	Dielmo	2018	Dielmo2018_plate3_xPONENT	0.0659464839326745	0.0757751280479294	0.0297899566073421	0.598965684209841	1.59556319802144	0.101680467822243	0.0501623225565992	0.110030770603335	0.596452448521178	0.385969318822688
210-189	11/31	Fem	44	Dielmo	2018	Dielmo2018_plate3_xPONENT	0.0161439537894084	0.81697681706116	0.0837844051056203	0.0813882566037603	0.633496681793799	0.0830463602704992	0.0383224748039588	0.0869914547445685	0.987088752551778	0.161693359305739
210-190	13/08	Mas	43	Dielmo	2018	Dielmo2018_plate3_xPONENT	0.143320838344482	0.150294306254398	0.179033015582628	0.898866358823641	0.353782496571834	0.0521546754621527	0.0407189869087755	0.0673525480250411	0.486686548328035	0.71796363911154
210-191	36/01	Fem	54	Dielmo	2018	Dielmo2018_plate3_xPONENT	0.180994397481874	3.4155262191405	0.243438347530874	0.494929647441596	0.616186164092333	0.159727351281144	0.0938637613796216	0.21329915067582	0.728747948385115	0.87609964392981
210-192	10/12	Mas	10.5	Dielmo	2018	Dielmo2018_plate3_xPONENT	0.00572611174122845	0.0243896653843574	0.0192750272820344	0.00808726360155925	0.223438067732616	0.0859829381229776	0.0261510619130205	0.113585958416133	0.42724613310299	0.0320514484668206
210-193	19/13	Mas	49.9	Dielmo	2018	Dielmo2018_plate3_xPONENT	0.22427045835164	0.142837843562376	0.0632207232391106	0.274967217637942	0.33267141393795	0.0888414291842282	0.0635089160763179	0.115544991019691	0.411232929284118	2.00790291446914
210-194	36/06	Mas	12.2	Dielmo	2018	Dielmo2018_plate3_xPONENT	0.079271479848431	0.0800629477495173	0.0849143725609161	0.108635393898842	0.611907181735164	0.154345952218766	0.0632136100073602	0.184423534435635	1.14510837409698	0.0719059803251965
210-195	29/04	Fem	36	Dielmo	2018	Dielmo2018_plate3_xPONENT	0.00858339468379605	3.66474354502196	0.0429580971440583	0.0123702509655174	1.20674144713256	0.220056844937528	0.228071127033746	0.205212605481642	0.559906265733788	0.335593437260036
210-196	11/29	Mas	18	Dielmo	2018	Dielmo2018_plate3_xPONENT	0.0457024571524125	0.417380120168124	0.107138873222383	0.0406850504018848	0.974175598571142	0.197277926298872	0.102980199998191	0.216993574968575	1.79862262090898	0.417346093212521
210-197	18/03	Mas	71.5	Dielmo	2018	Dielmo2018_plate3_xPONENT	0.0417457863569076	0.112146336557623	0.168446525591556	0.359870200648518	0.909313563913446	0.115356603144765	0.130494888433959	0.128746827801481	1.14634680991071	2.3611304560805
210-198	37/05	Mas	9	Dielmo	2018	Dielmo2018_plate3_xPONENT	0.0113658228040784	0.0548168021230339	0.33240371969707	0.0139954168325303	0.396461567214279	0.056956707324581	0.0319691390143759	0.051881254767202	0.708261252236509	0.150245153730355
210-199	09/02	Fem	66.3	Dielmo	2018	Dielmo2018_plate3_xPONENT	0.0192138176911071	0.304429844370137	0.495052347444847	0.257296753860468	0.650768502025457	0.121153528264789	1.86435428854234	0.134141240032513	1.30391504062458	1.26897846729881
210-200	10/13	Mas	8.2	Dielmo	2018	Dielmo2018_plate3_xPONENT	0.00946903665924162	0.0353983908328663	0.0470200237737283	0.0101982590392331	0.255167031490779	0.0446284776209368	0.0867413929517272	0.0499159619599341	0.533898521035749	0.0321268086866167
210-201	10/04	Mas	41	Dielmo	2018	Dielmo2018_plate3_xPONENT	0.0249069411301358	1.18007178770368	0.0348950231584317	0.405536126659566	0.313528893061243	0.201752975523678	0.0720774601851333	0.22886197288662	0.495303686411791	2.43618729403242
210-202	04/18	Mas	18.4	Dielmo	2018	Dielmo2018_plate3_xPONENT	0.0193147234659518	0.110278259493769	0.0492766658604716	0.0345954533966418	0.418226312315422	0.0858932310043927	0.0383004985449037	0.104467547292971	0.694348790649472	0.0776866884663869
210-203	04/06	Mas	63.7	Dielmo	2018	Dielmo2018_plate3_xPONENT	0.0387712490410946	0.315790088548433	0.189025776321662	0.320946904453539	0.491616212432133	0.421217902451	0.0340354558929793	0.460055142182058	0.574854609128845	1.5100464964672
210-204	11/08	Fem	31.1	Dielmo	2018	Dielmo2018_plate3_xPONENT	0.015066881698773	0.238718147807612	0.0700771796366494	0.126581763619657	0.497326175479407	0.0856531640366579	0.0556633915936549	0.0893653938436843	1.01882578885837	0.405801323794899
210-206	18/11	Mas	43	Dielmo	2018	Dielmo2018_plate3_xPONENT	0.0620828113766346	0.620031874134288	0.106703832632497	0.164383522059377	0.855097362834038	0.0932286298764961	0.0905548231284496	0.108893343315617	0.74176912493825	3.54601090357949
210-207	07/08	Mas	32.7	Dielmo	2018	Dielmo2018_plate3_xPONENT	0.383047587006438	0.11174520170102	0.560752024369619	0.843616638420348	1.30066829814759	0.137091822199025	1.1499205287136	0.134707901204922	0.851297744195506	0.241606655298269
210-208	11/11	Fem	59	Dielmo	2018	Dielmo2018_plate3_xPONENT	0.310192890301856	0.108667878857248	1.09633815805967	0.463364515056036	1.69149622935818	0.186747294366337	0.231215792572672	0.225250659871781	1.06837003641942	1.3757503988541
210-209	17/12	Fem	32.7	Dielmo	2018	Dielmo2018_plate3_xPONENT	0.0896456605577464	0.0706045554683895	0.18270301645981	0.0265179196318087	0.476904260103717	0.342044447602216	0.0338592337217289	0.39876469734518	0.657241228664865	0.425820917518861
210-210	04/08	Fem	69	Dielmo	2018	Dielmo2018_plate3_xPONENT	0.0919885180360773	0.808574641956771	1.40859302577732	0.360163905132952	0.472512389025235	0.050870908910022	0.0604348502365625	0.0486766427831716	0.632356242361261	0.45018965917006
210-211	55/04	Fem	8.7	Dielmo	2018	Dielmo2018_plate3_xPONENT	0.0067864954449094	0.0346094645272597	0.0329142853716008	0.0100939503774706	0.204470780889179	0.0473015146353037	0.0187380569316925	0.0469466491933594	0.444480468531475	0.0375375542060819
210-212	43/02	Fem	6.8	Dielmo	2018	Dielmo2018_plate3_xPONENT	0.0130519678644955	0.0389731729914896	0.0309673818097025	0.0111358607140978	0.242435453831375	0.0950399373969202	0.0387315088925768	0.136455382249376	0.583616403247691	0.0296578010280065
210-213	11/05	Fem	34	Dielmo	2018	Dielmo2018_plate3_xPONENT	0.13586084522516	1.52483708371829	0.257779570360285	0.744197284624095	1.87732872345733	0.0744634527425607	0.030143873216375	0.0661805813012512	0.807303464538708	3.21965928581609
210-214	46/01	Mas	8.1	Dielmo	2018	Dielmo2018_plate3_xPONENT	0.0087548373831047	0.0460697821276025	0.0658477344261286	0.0147101582194305	0.928387277055785	0.049209266351263	0.0276302012792838	0.0456391154593001	0.557857554636247	0.0947054935605815
210-215	14/51	Fem	14.9	Dielmo	2018	Dielmo2018_plate3_xPONENT	0.0151051094013779	0.0893979103079369	0.0396740342307465	0.0214702329631929	0.454177274617459	0.0837035810460148	0.0425916384439812	0.0882258090846321	0.981891802263674	1.17058707792719
210-216	14/60	Mas	9.5	Dielmo	2018	Dielmo2018_plate3_xPONENT	0.00664086127591709	0.0384206747889747	0.0172372522061333	0.0136912692087401	0.225052902688953	0.041723274414347	0.0183408358734619	0.0408921015759168	0.565872838278227	0.17702027100715
210-217	11/35	Mas	11.5	Dielmo	2018	Dielmo2018_plate3_xPONENT	0.0138864781205615	0.0810803815114649	0.0450225198721728	0.0201037638540945	0.55230248734345	0.0964306047733811	0.0460835288759767	0.09464086220424	0.90948230088076	0.186738732702549
210-218	18/35	Mas	45	Dielmo	2018	Dielmo2018_plate3_xPONENT	0.0192845488514257	0.155026211640441	0.049098818114309	0.0377154877068143	0.812303256668967	0.359420585109826	0.0574621480456929	0.373134276097465	1.61872159621564	0.134731959503186
210-219	53/01	Fem	8	Dielmo	2018	Dielmo2018_plate3_xPONENT	0.0117552319123894	0.0652150698763086	0.413179067867701	0.0190031123775472	0.483373255030352	0.131150577039565	0.0680917909901616	0.186079484316604	0.876865653951948	0.125190646773791
210-220	12/04	Mas	32.4	Dielmo	2018	Dielmo2018_plate3_xPONENT	0.0453211498153357	0.797889907254436	0.0491066025461067	0.868003389638401	0.41343987016498	0.0703653514212355	0.372847288469509	0.073418751735054	0.608663409051474	1.34118981386263
210-223	57/01	Mas	12.4	Dielmo	2018	Dielmo2018_plate3_xPONENT	0.0172825882138452	0.0401011115178087	0.0152590591528165	0.0109338867048455	0.24977960607451	0.0528472188915615	0.0188836501753626	0.051845636595462	0.5455481616298	0.0387152923267792
210-224	04/02	Fem	67	Dielmo	2018	Dielmo2018_plate3_xPONENT	0.0621926922389088	0.85223260209339	1.89504531140998	0.524978669061552	0.350613036179041	0.114079345213425	0.129456098446417	0.134499154800657	0.618154468704043	2.10508394347756
210-225	04/04	Mas	38	Dielmo	2018	Dielmo2018_plate3_xPONENT	0.0750202416860147	0.0976095287421419	0.142911613294103	0.210933174131315	0.23204763274311	0.0546789779977538	0.070924804342834	0.062726854325336	0.357649216759572	0.930725169733795
210-226	18/42	Fem	13.2	Dielmo	2018	Dielmo2018_plate3_xPONENT	0.0108239877298339	0.13118154226111	0.217882327742002	0.0261531327783062	0.511128577633378	0.152076356883113	0.0358028970549142	0.196961349729983	1.1770016223284	0.0677326784787024
210-227	16/03	Mas	56	Dielmo	2018	Dielmo2018_plate3_xPONENT	0.0374883872915023	0.51731640614407	0.286478633435548	1.0260434822454	1.10256868410063	0.438942868716473	0.159584999677023	0.691743088622921	1.11548363591196	3.04214769343624
210-228	20/17	Mas	19.6	Dielmo	2018	Dielmo2018_plate3_xPONENT	0.0281749300744217	0.0921178817515929	0.123091513291196	0.220379905053636	0.708306817584817	0.260876092151923	0.0469430755719835	0.429023403026621	0.708238081196067	0.228280921906243
210-229	14/40	Fem	22	Dielmo	2018	Dielmo2018_plate3_xPONENT	0.0335132819734191	1.29129200637612	0.159478789643861	0.0817609942904961	1.2360384923457	0.324947652483742	0.0414895287007489	0.316147661626573	0.608848599592095	0.0722844250640447
210-231	14/06	Mas	33	Dielmo	2018	Dielmo2018_plate3_xPONENT	0.0731797784745742	3.79263176776192	0.259781417171506	0.444066037061695	0.252130892964098	0.398881934128122	0.0235548408177559	0.337740205060798	0.318452468432865	0.348869256783635
210-232	04/20	Mas	15.5	Dielmo	2018	Dielmo2018_plate3_xPONENT	0.0109231473690548	0.0673116543965031	0.0305396764908184	0.0191122877804222	0.331470504293096	0.0690955325935856	0.0256905210990997	0.0809841836019601	0.759865707523868	0.0561794236032264
210-233	08/05	Fem	65	Dielmo	2018	Dielmo2018_plate3_xPONENT	0.00071284111545544	0.00307273698144887	0.00242491029090034	0.00116093466252778	0.0169299283611301	0.00229515862798693	0.0019347349944665	0.001946297775321	0.0791110877754569	0.00562378062258506
210-234	16/10	Mas	42	Dielmo	2018	Dielmo2018_plate3_xPONENT	0.103863478220832	1.83433742297603	1.71071920106307	0.811456265318987	0.825196108648491	0.121925088968325	0.197497343337512	0.160366170632838	0.719951368075118	1.11667602433382
210-236	15/29	Fem	18.5	Dielmo	2018	Dielmo2018_plate3_xPONENT	0.0369808023073622	0.103382638370165	0.0650267558723715	0.0272663624414343	0.529749667994425	0.103995611604672	0.0407390391023978	0.108145565077277	1.1359472202811	0.292546285291215
210-237	16/32	Fem	23.2	Dielmo	2018	Dielmo2018_plate3_xPONENT	0.0278261256982917	0.0760807753448089	0.154757116323128	0.51445062968017	0.476820402741688	0.0733319070053782	0.0357583946028974	0.0725142517726385	0.77100611857694	0.121292039910583
210-238	15/28	Fem	24	Dielmo	2018	Dielmo2018_plate3_xPONENT	0.139035301905573	1.82866564211784	0.224736987496361	0.572622563822865	4.35913984475126	0.330916088685672	0.0747113144812643	0.378258635254149	1.19998261283052	0.342211282588814
210-239	30/03	Mas	31.6	Dielmo	2018	Dielmo2018_plate3_xPONENT	0.0394969459869363	0.623623752934199	0.370869339696549	0.420218041983381	0.825774522977446	0.0649370093776066	0.0424934323439965	0.0795587847330918	0.93685577396253	1.75525292352002
210-242	21/01	Mas	94	Dielmo	2018	Dielmo2016_18_plate4_xPONENT	0.371048241342944	0.475087987466938	0.472189191625144	0.214855649237667	4.73122981658008	1.48128530268503	0.0927467758708955	1.38378504657867	0.862382065775615	1.45270679492585
210-243	06/02	Fem	76	Dielmo	2018	Dielmo2016_18_plate4_xPONENT	0.68029731631374	2.24844415546466	0.434170457308048	1.16958073884932	6.77474852779761	0.18775657135598	0.083744122501157	0.226325705163069	1.7892555053373	1.62032694563733
210-244	15/32	Mas	12.1	Dielmo	2018	Dielmo2016_18_plate4_xPONENT	0.0539459919028276	0.233874380247649	0.383412048081675	0.698552694102808	1.36619740316659	0.186277941137461	0.0838180904926646	0.194036086142572	2.10664653731152	0.329261688586069
95-147	08-17	Mas	43.2	Ndiop	2016	NDiop2016_plate1_xPONENT	1.906865	5.414375198	0.151750658	0.874660621	1.064398123	0.126194119	0.059129634	0.145633105	0.774876261	1.02788708
95-148	07-31	Fem	11.4	Ndiop	2016	NDiop2016_plate1_xPONENT	0.075172388	0.144609145	0.082472305	0.031574312	0.642412891	0.151617541	0.056224191	0.138057962	1.298267813	0.083873195
95-149	07-26	Fem	9.3	Ndiop	2016	NDiop2016_plate1_xPONENT	0.1726617	0.232755546	0.134012549	0.03253507	0.553553158	0.135021568	0.071094015	0.124383689	0.82617641	0.070807377
95-150	06-04	Fem	39.8	Ndiop	2016	NDiop2016_plate1_xPONENT	0.516125604	1.758679093	0.160908431	0.235240933	1.480079882	0.192945127	0.062307949	0.248028836	1.029461282	0.834289145
95-151	05-38	Fem	16.6	Ndiop	2016	NDiop2016_plate1_xPONENT	0.02448251	0.185447621	0.060471154	0.041832344	0.664683794	0.157120393	0.065485773	0.143394702	1.48490134	0.41350918
95-152	03-02	Fem	58	Ndiop	2016	NDiop2016_plate1_xPONENT	0.229546687	0.890879346	0.116735769	0.591353646	0.83846514	0.187955474	0.114713239	0.20288669	0.787308062	1.800374355
95-153	10-02	Fem	74.4	Ndiop	2016	NDiop2016_plate1_xPONENT	0.673571978	1.436156958	0.139027018	0.927851278	1.045697048	0.11452855	0.07168357	0.121084369	1.021808616	1.39454992
95-154	10-68	Mas	36.8	Ndiop	2016	NDiop2016_plate1_xPONENT	0.084765132	0.381098257	0.132467881	1.045897536	1.370162695	0.350954251	0.090861104	0.399742316	0.673596785	0.262498069
95-155	05-54	Fem	8.4	Ndiop	2016	NDiop2016_plate1_xPONENT	0.465459398	0.10832306	0.087425263	0.038202009	0.76481835	0.507424652	0.165564156	0.639167785	0.796473121	0.094848099
95-156	05-42	Fem	15.3	Ndiop	2016	NDiop2016_plate1_xPONENT	0.06600173	0.203544886	0.104106639	0.039692741	1.191324922	0.203536671	0.106873119	0.218394723	1.298388817	0.137993905
95-157	05-51	Fem	10.6	Ndiop	2016	NDiop2016_plate1_xPONENT	0.02226153	0.100771915	0.112968091	0.024506897	0.526694866	0.141443063	0.062433803	0.168732628	1.027243102	0.075748595
95-158	05-50	Fem	11	Ndiop	2016	NDiop2016_plate1_xPONENT	0.336421251	0.224625319	0.560393402	0.050718671	0.768490061	0.279133135	0.086808217	0.300904498	1.801625333	0.304489246
95-159	05-52	Mas	8.8	Ndiop	2016	NDiop2016_plate1_xPONENT	0.027090837	0.099390527	0.163943859	0.028556324	0.522567552	0.114008093	0.042269137	0.117457048	0.901089907	0.123002913
95-160	10-42	Fem	54.1	Ndiop	2016	NDiop2016_plate1_xPONENT	0.782952247	0.429259933	0.660081497	0.837481512	1.329965366	0.370045051	0.282009962	0.36568097	1.15259475	1.604369565
95-161	10-27	Fem	45.8	Ndiop	2016	NDiop2016_plate1_xPONENT	0.64061544	4.468491897	0.187690967	0.349187974	4.624243544	0.291309868	0.105258857	0.317575547	0.86143013	0.935419146
95-162	01-02	Fem	53.8	Ndiop	2016	NDiop2016_plate1_xPONENT	0.461862378	1.623448943	0.232450397	1.016952205	0.997953692	0.187705699	0.201028383	0.197691174	1.549021493	1.801025378
95-163	10-64	Mas	38	Ndiop	2016	NDiop2016_plate1_xPONENT	0.118529622	1.010415858	0.085145237	0.706244891	1.37450605	0.133030933	0.06724443	0.152311065	0.867837602	0.217340637
95-164	01-65	Fem	10.3	Ndiop	2016	NDiop2016_plate1_xPONENT	0.016457969	0.101765834	0.064952765	0.025546744	0.483207552	0.383391362	0.058898275	0.593963201	0.952601812	0.070267118
95-165	05-45	Fem	13.7	Ndiop	2016	NDiop2016_plate1_xPONENT	0.064058312	0.150086555	0.338666008	0.036510532	0.784095917	0.16346928	0.094042045	0.151798426	1.342545455	0.085842986
95-166	10-67	Mas	15.2	Ndiop	2016	NDiop2016_plate1_xPONENT	0.332184947	0.101757812	0.245747325	0.023312814	0.532195697	0.11998261	0.054540028	0.129221726	0.882946354	0.084381578
95-167	10-73	Mas	13.1	Ndiop	2016	NDiop2016_plate1_xPONENT	0.080920613	0.127312302	0.087312783	0.041380277	0.743380294	0.341588045	0.08566537	0.32044959	1.101924761	0.101539976
95-168	10-26	Mas	57.2	Ndiop	2016	NDiop2016_plate1_xPONENT	0.660734405	0.602851783	0.51460385	0.718537555	0.887683895	0.169517565	0.088466127	0.164063148	1.083629954	4.052735799
95-169	10-75	Mas	11.3	Ndiop	2016	NDiop2016_plate1_xPONENT	0.024599276	0.122117114	0.058442007	0.032274156	0.586825747	0.333923496	0.060821345	0.403221446	1.257912315	0.103681887
95-170	10-63	Mas	17.1	Ndiop	2016	NDiop2016_plate1_xPONENT	0.022392203	0.089257364	0.055680956	0.024339654	0.444572924	0.3669316	0.25366618	0.392076596	0.719754788	1.806557453
95-171	10-77	Fem	10.4	Ndiop	2016	NDiop2016_plate1_xPONENT	0.463658195	0.188850358	0.065666699	0.044359377	0.673945896	0.230339657	0.094610105	0.25146509	1.192854487	0.188145543
95-172	10-82	Mas	9.3	Ndiop	2016	NDiop2016_plate1_xPONENT	0.162248162	0.079589067	0.027082485	0.018843375	0.33843043	0.12415353	0.032866934	0.125089001	0.74425548	0.111150686
95-173	10-84	Fem	9	Ndiop	2016	NDiop2016_plate1_xPONENT	0.012388914	0.087685783	0.033241805	0.02158915	0.412695139	0.091398104	0.051383699	0.086905117	0.78658715	0.049987491
95-174	01-04	Fem	53.9	Ndiop	2016	NDiop2016_plate1_xPONENT	0.233645983	0.487668978	0.091692969	0.512733302	1.540066354	0.194148975	0.0530252	0.192567743	0.947540352	2.641514352
95-175	01-71	Fem	7.4	Ndiop	2016	NDiop2016_plate1_xPONENT	0.019756831	0.134442472	0.052119235	0.027869618	0.574690084	0.12438762	0.053911748	0.125106689	0.965336122	0.115101431
95-176	10-95	Fem	22.4	Ndiop	2016	NDiop2016_plate1_xPONENT	0.021944906	0.138945787	0.053791762	0.017550626	0.371124282	0.088477789	0.031884068	0.090658655	0.624867659	0.079810495
95-177	11-26	Fem	12.7	Ndiop	2016	NDiop2016_plate1_xPONENT	0.015692332	0.117641173	0.083458888	0.025990535	0.78708366	0.116720164	0.056715131	0.112650633	0.93729648	0.390510729
95-178	09-02	Fem	59.4	Ndiop	2016	NDiop2016_plate1_xPONENT	0.080077803	0.349742599	0.157238893	0.033600011	0.387799189	0.097389463	0.07062621	0.091581297	0.719674153	0.667964723
95-179	10-04	Fem	59.4	Ndiop	2016	NDiop2016_plate1_xPONENT	1.403436175	5.490857441	0.14658587	0.944552028	0.712094681	0.176523123	0.079450671	0.162381062	1.046228622	2.589566629
95-180	02-03	Fem	42.8	Ndiop	2016	NDiop2016_plate1_xPONENT	1.013694823	4.283116008	0.092754021	0.239862112	3.899160202	0.154033952	0.067069516	0.160081561	1.083619836	0.837186861
95-181	01-66	Fem	10.2	Ndiop	2016	NDiop2016_plate1_xPONENT	0.214942236	0.134988987	0.457527162	0.036620231	0.646405871	0.275332519	0.063056339	0.296022246	1.219296042	0.233879092
95-182	01-73	Fem	11.4	Ndiop	2016	NDiop2016_plate1_xPONENT	0.063508157	0.085402506	0.05334322	0.02348137	0.504398205	0.097629944	0.151568738	0.098065778	0.818432991	0.054384463
95-183	01-69	Fem	6	Ndiop	2016	NDiop2016_plate1_xPONENT	0.113669541	0.073144163	0.117662914	0.01970849	0.678083286	0.127319842	0.094964856	0.107106212	0.683724712	0.127505072
95-184	02-15	Fem	9.2	Ndiop	2016	NDiop2016_plate1_xPONENT	0.030374488	0.297458003	0.080666563	0.054962798	0.842111094	0.234622395	0.095675013	0.228019611	1.937442676	0.219234727
95-185	27-b2	Fem	9.7	Ndiop	2016	NDiop2016_plate1_xPONENT	0.200364597	0.151099824	0.060098292	0.041508763	0.603027146	0.156812243	0.114287276	0.166558002	1.226500054	0.150723454
95-186	27-89	Mas	15.7	Ndiop	2016	NDiop2016_plate1_xPONENT	0.021057887	0.159465077	0.075298239	0.040042334	0.686656938	0.226864615	0.09823227	0.253756018	1.510420344	0.11405677
95-187	27-97	Fem	11.3	Ndiop	2016	NDiop2016_plate1_xPONENT	0.069165597	0.10499395	0.113389161	0.032733713	0.586935447	0.1896731	0.060904864	0.224239544	0.935743718	0.064860547
95-188	08-30	Fem	21.9	Ndiop	2016	NDiop2016_plate1_xPONENT	0.253475016	0.504509921	0.168051568	0.226198268	1.828564969	0.09804236	0.038165712	0.098528302	0.779544459	0.777983098
95-189	27-b1	Fem	9.7	Ndiop	2016	NDiop2016_plate1_xPONENT	0.008946181	0.09270116	0.036654242	0.022453609	0.370845539	0.078891145	0.029626431	0.083981768	0.773535256	0.115332117
95-190	27-b18	Fem	16.4	Ndiop	2016	NDiop2016_plate1_xPONENT	0.058025008	0.147458756	0.079063496	0.105486637	0.737376838	0.262370451	0.068330996	0.32270139	1.052948671	0.19556414
95-191	10-44	Fem	47.4	Ndiop	2016	NDiop2016_plate1_xPONENT	0.093501869	1.103655505	0.089642571	0.704769925	1.160169172	0.225768808	0.090986136	0.220441255	1.08373578	2.599541497
95-192	01-10	Mas	28.7	Ndiop	2016	NDiop2016_plate1_xPONENT	0.07247955	0.150937005	0.255639246	0.639764027	1.859297578	0.308063841	0.084766679	0.331663039	1.19866711	0.737897165
95-193	10-79	Fem	10	Ndiop	2016	NDiop2016_plate1_xPONENT	0.053863629	0.118076781	0.040946311	0.030507137	0.465762477	0.21584381	0.058114279	0.2291703	1.057158148	0.152186453
95-194	10-b2	Fem	21.4	Ndiop	2016	NDiop2016_plate1_xPONENT	0.18432457	0.427214513	0.198945963	0.251519044	0.864964094	0.246913269	0.074114153	0.257979854	0.7986913	0.073256071
95-195	05-03	Fem	56.3	Ndiop	2016	NDiop2016_plate1_xPONENT	0.798377195	3.69766301	0.109887741	0.373287208	0.847807837	0.130751026	0.054456674	0.157894878	0.870675823	0.300417387
95-196	09-20	Fem	28.1	Ndiop	2016	NDiop2016_plate1_xPONENT	0.017828328	2.382913833	0.106504848	0.100535307	0.643931952	0.135136871	0.079536487	0.161102282	0.612632438	0.202076729
95-197	02-13	Fem	15.5	Ndiop	2016	NDiop2016_plate1_xPONENT	0.026895595	0.103832016	0.07339453	0.085429866	0.55205873	0.255189184	0.050471061	0.296740422	0.832760329	0.101606514
95-198	01-72	Fem	19.4	Ndiop	2016	NDiop2016_plate1_xPONENT	0.15898404	0.494827937	0.103124893	0.332604149	1.641473691	0.509889566	0.092382166	0.536925605	1.231032173	0.29838464
95-199	01-77	Fem	17.5	Ndiop	2016	NDiop2016_plate1_xPONENT	0.079362352	7.36865254	0.447109466	0.496572642	0.486888204	0.132370488	0.074718804	0.136182668	0.753924636	2.911034989
95-200	24-96	Mas	6.7	Ndiop	2016	NDiop2016_plate1_xPONENT	0.034924338	0.153103707	0.152051471	0.040216541	0.651413042	0.169488523	0.178236562	0.164514685	1.427476045	0.090400924
95-201	05-01	Mas	59.4	Ndiop	2016	NDiop2016_plate1_xPONENT	0.187254846	0.325135778	0.418061418	0.887653392	0.933719007	0.303576925	0.75300172	0.304477422	0.94215625	2.813705525
95-202	10-94	Fem	21.2	Ndiop	2016	NDiop2016_plate1_xPONENT	0.148993416	0.271261189	0.139930147	0.169824483	0.951273793	0.328899278	0.099702957	0.343162154	1.873141018	0.224881152
95-203	10-56	Fem	20.8	Ndiop	2016	NDiop2016_plate1_xPONENT	0.063441163	0.224362921	0.076170268	0.040795649	0.446264376	0.097629652	0.061839816	0.104381967	0.590329792	0.065829506
95-204	01-01	Mas	64.4	Ndiop	2016	NDiop2016_plate1_xPONENT	0.098627795	0.893403318	0.481956413	0.6265198	0.707468112	0.140980691	0.076590023	0.149866052	0.891430818	1.252433955
95-205	01-03	Fem	51.6	Ndiop	2016	NDiop2016_plate1_xPONENT	0.324800222	1.900512717	0.345870656	1.140876657	0.902163615	0.153929396	0.082509206	0.158635295	1.18348779	0.476123824
95-206	02-19	Fem	18.7	Ndiop	2016	NDiop2016_plate1_xPONENT	0.317706259	2.075945162	0.213966908	0.728958101	2.033455055	0.263543224	0.161236265	0.264322843	2.080973187	0.628425426
95-207	02-01	Mas	54.1	Ndiop	2016	NDiop2016_plate1_xPONENT	0.031502318	0.231692722	0.124096266	0.592339235	0.681168406	0.283390898	0.271651476	0.265927483	0.678985895	0.382972605
95-208	05-44	Mas	14.5	Ndiop	2016	NDiop2016_plate1_xPONENT	0.01750046	0.103909417	0.034013103	0.022725034	0.41628513	0.115665598	0.097726396	0.126275599	0.860356324	0.134980644
95-209	27-02	Fem	60.8	Ndiop	2016	NDiop2016_plate1_xPONENT	0.579914816	2.204050336	1.054501549	0.892900056	1.406707353	0.281976776	0.114903905	0.194026067	1.310669362	1.841640412
95-210	24-79	Fem	13.6	Ndiop	2016	NDiop2016_plate1_xPONENT	0.044092215	0.120215168	0.066561189	0.047602807	0.428280854	0.121444652	0.051507254	0.130223955	1.00208205	1.542770892
95-211	24-77	Fem	14	Ndiop	2016	NDiop2016_plate1_xPONENT	0.019903306	0.097756179	0.177613304	0.024579548	0.443257604	0.10270092	0.041591469	0.113541919	0.95307065	0.125634086
95-212	08-24	Fem	11	Ndiop	2016	NDiop2016_plate1_xPONENT	0.06831894	0.171659231	0.178867353	0.067795159	0.642308785	0.167339601	0.06389399	0.176430771	1.49316904	0.218179711
95-213	19-93	Fem	8.3	Ndiop	2016	NDiop2016_plate1_xPONENT	0.238572881	0.098652878	0.037527826	0.023282465	0.514711442	0.49292561	0.047933332	0.495157541	0.89668385	0.483422499
95-214	11-25	Mas	14.3	Ndiop	2016	NDiop2016_plate1_xPONENT	0.032533031	0.240189647	0.077862145	0.057847176	0.887970467	0.21503495	0.084064399	0.215264496	2.076577196	0.203067206
95-215	26-43	Fem	10.4	Ndiop	2016	NDiop2016_plate1_xPONENT	0.295964347	0.130585724	0.148400941	0.029845393	0.776039435	0.189879888	0.060327614	0.1933438	1.111321709	0.147592661
95-216	07-23	Fem	11.6	Ndiop	2016	NDiop2016_plate1_xPONENT	0.053826818	0.168420734	0.181670563	0.04191406	0.660309099	0.188254329	0.085570693	0.210998856	1.666473408	0.111562655
95-217	10-72	Fem	13.1	Ndiop	2016	NDiop2016_plate1_xPONENT	0.31450996	0.178743621	0.067244713	0.117216483	1.017161862	0.162902644	0.355007521	0.185937752	1.225698455	0.138244908
95-218	19-64	Fem	9.1	Ndiop	2016	NDiop2016_plate1_xPONENT	0.012900246	0.111819242	0.111571671	0.024925858	0.52875572	0.158510702	0.04682445	0.169227845	0.886974326	0.138554881
95-219	19-53	Fem	12.5	Ndiop	2016	NDiop2016_plate1_xPONENT	0.015258884	0.117104096	0.040931453	0.028855863	0.58153871	0.164516003	0.066565448	0.165343269	1.006861185	0.182670439
95-220	19-61	Fem	9.5	Ndiop	2016	NDiop2016_plate1_xPONENT	0.05104207	0.107675551	0.051963733	0.037079526	0.464124752	0.112248934	0.049289983	0.128664605	0.896129318	0.171628201
95-221	19-20	Mas	24.7	Ndiop	2016	NDiop2016_plate1_xPONENT	0.046358528	0.112984003	0.433340843	0.027375115	0.527865776	0.27884851	0.082164957	0.355585783	0.983545235	0.06622155
95-222	19-57	Fem	9.6	Ndiop	2016	NDiop2016_plate1_xPONENT	0.130563681	0.078470555	0.0929992	0.020025241	0.553939354	0.149295524	0.063862486	0.150011831	0.726903357	0.289086294
95-223	19-72	Fem	8.2	Ndiop	2016	NDiop2016_plate1_xPONENT	0.019105178	0.133403246	0.063336566	0.021719476	0.524102283	0.11419455	0.055498117	0.103297737	0.746826502	0.062864852
95-224	11-21	Fem	18.5	Ndiop	2016	NDiop2016_plate1_xPONENT	0.071273066	0.305659962	0.103156859	0.319465549	1.160034838	0.222520885	0.124500056	0.288837278	1.649479237	0.179613356
95-225	27-99	Fem	10.9	Ndiop	2016	NDiop2016_plate1_xPONENT	0.21981303	0.125302755	0.050906999	0.024268974	0.485216915	0.142149398	0.061919889	0.143382106	0.913557017	0.089608466
95-226	27-92	Fem	14.1	Ndiop	2016	NDiop2016_plate1_xPONENT	0.015427612	0.08849328	0.043339855	0.019942735	0.427223002	0.120056961	0.061582859	0.157356515	0.760513614	0.368095963
95-227	24-97	Mas	6.6	Ndiop	2016	NDiop2016_plate1_xPONENT	0.08149237	0.110009326	0.036749964	0.029879814	0.430236491	0.108456737	0.037577306	0.099440493	1.214012759	0.077657825
95-228	24-82	Fem	12.4	Ndiop	2016	NDiop2016_plate1_xPONENT	0.173844274	0.972071145	0.318881474	0.093842185	0.942044155	1.478890683	0.068927117	1.618551062	1.291880525	0.153856238
95-229	24-91	Fem	9.5	Ndiop	2016	NDiop2016_plate1_xPONENT	0.010974939	0.05600118	0.030436695	0.01530763	0.260294764	0.069589709	0.028352479	0.073581355	0.602136492	0.050318577
95-230	27-b3	Fem	9.1	Ndiop	2016	NDiop2016_plate1_xPONENT	0.012406077	0.083116396	0.035518376	0.022349296	0.37921099	0.222512754	0.042831947	0.277061881	0.862100607	0.060728123
95-231	26-41	Mas	6.4	Ndiop	2016	NDiop2016_plate2_xPONENT	0.012946851	0.080330296	0.041262699	0.020556589	0.528335619	0.103658826	0.044910061	0.0979873	0.89725216	0.100238929
95-232	26-40	Mas	6.7	Ndiop	2016	NDiop2016_plate2_xPONENT	0.008705247	0.041023845	0.017530478	0.011876376	0.241908994	0.156176376	0.02220815	0.146512483	0.532061975	0.035998722
95-233	24-b15	Fem	12.4	Ndiop	2016	NDiop2016_plate2_xPONENT	0.035069085	0.077425192	0.048088701	0.020472851	0.513610951	0.100886583	0.04154937	0.094374528	0.857525281	0.04968932
95-234	24-86	Fem	10.3	Ndiop	2016	NDiop2016_plate2_xPONENT	0.017397043	0.232391388	0.127817622	0.027817884	0.628429145	0.168565348	0.052755967	0.207232593	1.129982545	0.148652467
95-235	26-33	Fem	12.5	Ndiop	2016	NDiop2016_plate2_xPONENT	0.387833435	0.113894323	0.453292262	0.075749139	0.806079358	0.210207542	0.07799533	0.239423825	1.13022085	0.098690411
95-236	26-35	Fem	9.6	Ndiop	2016	NDiop2016_plate2_xPONENT	0.050154783	0.066777477	0.044867057	0.01573499	0.421985704	0.115659966	0.05234067	0.138150114	0.698623327	0.070807317
95-237	40-06	Fem	12.5	Ndiop	2016	NDiop2016_plate2_xPONENT	0.061407144	0.112281072	0.050862308	0.025413891	0.495358852	0.116104372	0.055056347	0.130124444	0.9718232	0.191584583
95-238	26-39	Fem	6.7	Ndiop	2016	NDiop2016_plate2_xPONENT	0.011517944	0.072213778	0.094377361	0.017444422	0.469445829	0.14373618	0.044209725	0.172149982	0.757980846	0.050973365
95-239	26-27	Fem	17.2	Ndiop	2016	NDiop2016_plate2_xPONENT	0.223896898	0.104784896	0.391544815	0.179094358	0.650234252	0.163490315	0.082711179	0.196319784	1.011417051	0.47987866
95-240	26-45	Fem	5.3	Ndiop	2016	NDiop2016_plate2_xPONENT	0.011466778	0.064889072	0.028735805	0.01914101	0.35737996	0.186848365	0.033557421	0.24663717	0.729787418	0.048807243
95-241	26-31	Fem	15	Ndiop	2016	NDiop2016_plate2_xPONENT	0.061111129	0.411916321	0.258670136	0.143600472	0.822879119	0.153538383	0.066420328	0.153797147	0.981217302	0.521892635
95-242	19-68	Fem	14.5	Ndiop	2016	NDiop2016_plate2_xPONENT	0.053503972	0.143850755	0.052278811	0.012978966	0.293319126	0.085973322	0.023292828	0.092524266	0.599128778	0.056582142
95-243	01-60	Mas	13.6	Ndiop	2016	NDiop2016_plate2_xPONENT	0.012629484	0.07625184	0.041388735	0.015759007	0.339019988	0.094250087	0.044071345	0.119602152	0.663745909	0.044700402
95-244	01-63	Mas	12.7	Ndiop	2016	NDiop2016_plate2_xPONENT	0.074844251	0.086958358	0.090066315	0.021326154	0.395836928	0.366652697	0.035004832	0.533652694	0.881196258	0.104659828
95-245	07-05	Mas	56	Ndiop	2016	NDiop2016_plate2_xPONENT	0.145564474	0.307179454	0.119031981	0.828501889	0.684327521	0.834424452	0.147884236	0.804175458	1.369413436	3.339133324
95-246	10-58	Mas	36	Ndiop	2016	NDiop2016_plate2_xPONENT	1.07125677	1.212542229	1.27405669	1.192477627	3.14021966	0.281994857	0.179811881	0.320627526	1.947282148	0.924417521
95-247	07-08	Mas	24.7	Ndiop	2016	NDiop2016_plate2_xPONENT	0.50773342	4.637749675	0.923969551	1.042977755	1.261488877	0.486941326	0.904380117	0.582640512	0.751341236	0.625275181
95-248	02-07	Fem	24	Ndiop	2016	NDiop2016_plate2_xPONENT	0.011161685	0.081632032	0.079343904	0.02881015	0.907236001	0.096995311	0.113833516	0.097854209	0.821827616	0.147406741
95-249	08-23	Fem	13.8	Ndiop	2016	NDiop2016_plate2_xPONENT	0.095138447	0.26112644	0.111101111	0.503460603	2.065066114	0.207223088	0.134805275	0.29315859	1.012447907	0.106494607
95-250	19-67	Mas	14.5	Ndiop	2016	NDiop2016_plate2_xPONENT	0.022174746	0.284733562	0.081475157	0.222414642	0.42816426	0.226490884	0.036601045	0.262613747	0.81993219	0.044895751
95-251	07-28	Fem	7	Ndiop	2016	NDiop2016_plate2_xPONENT	0.064242707	0.129517792	0.042414955	0.014857413	0.316725587	0.095183923	0.034169946	0.122695292	0.664433184	0.073057589
95-252	08-29	Fem	6.3	Ndiop	2016	NDiop2016_plate2_xPONENT	0.07497651	0.050294415	0.207655466	0.032141038	0.327456885	0.071629706	0.036263597	0.080585446	0.657244832	0.059643113
95-253	07-06	Fem	43.9	Ndiop	2016	NDiop2016_plate2_xPONENT	0.808496624	2.53535099	0.529512752	0.867946861	1.505845492	0.083573148	0.041862605	0.082442336	0.684812051	1.961395996
95-254	03-17	Fem	24.1	Ndiop	2016	NDiop2016_plate2_xPONENT	0.016721848	0.385182347	0.177050515	0.370783156	1.87892651	0.115134507	0.036584802	0.133909808	1.003979385	0.105827417
95-255	24-93	Mas	8.7	Ndiop	2016	NDiop2016_plate2_xPONENT	0.345296177	0.0572708	0.050612869	0.020871504	0.320248566	0.112749251	0.035724477	0.136880727	0.580606575	0.03613509
95-256	03-18	Fem	7	Ndiop	2016	NDiop2016_plate2_xPONENT	0.245250963	0.099575278	0.035467527	0.025625292	0.463452979	0.100743609	0.086037697	0.091797841	0.983639279	0.070956083
95-257	40-01	Mas	55.5	Ndiop	2016	NDiop2016_plate2_xPONENT	0.300501375	0.738053023	0.378341015	0.178988402	0.709737892	0.317202629	0.113227579	0.299608923	1.262486726	0.239872271
95-258	19-76	Fem	23.4	Ndiop	2016	NDiop2016_plate2_xPONENT	0.274175309	0.998283512	2.798111242	0.417437024	0.611663854	0.159070203	0.066911636	0.198013361	1.016820758	0.712192042
95-259	11-15	Fem	21.3	Ndiop	2016	NDiop2016_plate2_xPONENT	0.236020265	0.232928241	0.136219561	0.06228714	1.28864184	0.276614172	0.108340554	0.304802067	2.062516714	0.526621961
95-260	07-13	Fem	39.9	Ndiop	2016	NDiop2016_plate2_xPONENT	0.138373765	0.884122558	0.07216135	0.068745607	0.679512344	0.568904885	0.080279619	0.596012034	0.926653853	1.85734926
95-261	09-07	Fem	23.1	Ndiop	2016	NDiop2016_plate2_xPONENT	0.025909169	0.090257121	0.05839401	0.573184091	2.914315312	0.151974104	0.13634632	0.152493559	0.940415243	1.00694917
95-262	20-14	Mas	9	Ndiop	2016	NDiop2016_plate2_xPONENT	0.279666316	0.265913219	0.107530813	0.031595587	1.41716718	0.3592183	0.070854357	0.359618515	1.325119725	0.108017205
95-263	24-72	Mas	17.1	Ndiop	2016	NDiop2016_plate2_xPONENT	0.190162232	1.195841015	0.135138222	0.57148699	0.470024093	0.193929829	0.081777756	0.238321461	0.718132063	0.209917726
95-264	07-27	Mas	9.3	Ndiop	2016	NDiop2016_plate2_xPONENT	0.073423247	0.230293358	0.075142605	0.037891843	0.746477855	0.202773707	0.063805793	0.206755381	1.749379296	0.645629815
95-265	24-74	Mas	15.1	Ndiop	2016	NDiop2016_plate2_xPONENT	0.067880793	1.132308886	0.061820995	0.306727505	0.812086659	0.096177147	0.058148398	0.088204953	1.145971933	0.114656448
95-266	06-02	Fem	73.6	Ndiop	2016	NDiop2016_plate2_xPONENT	0.305025487	0.702662084	0.06289197	0.628026664	2.511433542	0.391670435	0.068682243	0.44570358	1.003613557	0.359973326
95-267	07-29	Mas	6.1	Ndiop	2016	NDiop2016_plate2_xPONENT	0.025429	0.052186864	0.019972871	0.011520104	0.241447486	0.053053139	0.021383072	0.065988813	0.471878591	0.039860251
95-268	24-15	Mas	59.4	Ndiop	2016	NDiop2016_plate2_xPONENT	0.163393265	2.878774684	0.718544224	0.46802952	1.014666843	0.260986317	0.937661235	0.334561362	1.135718766	2.400482738
95-269	19-75	Fem	6.1	Ndiop	2016	NDiop2016_plate2_xPONENT	0.036137191	0.033514201	0.064186056	0.009365142	0.233043716	0.052169963	0.019382596	0.059088306	0.426748062	0.206838725
95-270	05-02	Fem	54.1	Ndiop	2016	NDiop2016_plate2_xPONENT	0.401651068	0.668926591	0.258753886	1.024096948	4.398721563	1.378888565	0.256568521	1.521759476	2.217688711	6.366089632
95-271	24-95	Fem	7.2	Ndiop	2016	NDiop2016_plate2_xPONENT	0.055591765	0.118747535	0.273914694	0.029139322	0.630166169	0.142934622	0.059979385	0.149409701	1.139021942	0.073821706
95-272	10-46	Fem	20.5	Ndiop	2016	NDiop2016_plate2_xPONENT	0.091451884	0.180414596	0.071450714	0.079319423	0.637705884	0.174710442	0.073518391	0.190086315	1.318081087	0.220035315
95-273	07-32	Fem	24.7	Ndiop	2016	NDiop2016_plate2_xPONENT	0.012503501	0.27974389	0.033534376	0.02323838	0.837088917	0.125756843	0.042925216	0.13538917	0.917087904	0.063813442
95-274	24-17	Mas	26.5	Ndiop	2016	NDiop2016_plate2_xPONENT	0.712709489	0.370186401	0.060292443	0.314734606	2.403587914	0.113570511	0.060947136	0.119834663	0.672552563	0.089475188
95-275	07-37	Fem	15.4	Ndiop	2016	NDiop2016_plate2_xPONENT	0.035748652	0.193008176	0.086549986	0.032903283	0.659616632	0.14179392	0.054449645	0.171044968	0.958344438	0.148498442
95-276	07-33	Fem	5.8	Ndiop	2016	NDiop2016_plate2_xPONENT	0.019730525	0.039946099	0.016906223	0.01104953	0.224723348	0.090875547	0.018945537	0.119837049	0.490655784	0.032974193
95-277	08-05	Fem	33.2	Ndiop	2016	NDiop2016_plate2_xPONENT	0.747782329	4.169682945	0.055426412	0.961470877	1.08326262	0.21426374	0.05506784	0.245804168	1.192665431	3.051868587
95-278	10-15	Mas	41.9	Ndiop	2016	NDiop2016_plate2_xPONENT	1.024208066	3.705423553	0.703037065	1.12064811	2.375257288	0.767987426	0.038352038	0.83270169	0.491736525	0.710326457
95-279	16-55	Mas	10.4	Ndiop	2016	NDiop2016_plate2_xPONENT	0.010705726	0.094265109	0.033029904	0.026085592	0.542921293	0.114318876	0.038862042	0.112569353	1.0030815	0.060052593
95-280	24-02	Fem	73.6	Ndiop	2016	NDiop2016_plate2_xPONENT	0.940635255	1.190221122	0.066969865	0.949081544	3.222690503	0.205270978	0.082614327	0.258345866	1.010729833	2.621764902
95-281	24-92	Fem	9.1	Ndiop	2016	NDiop2016_plate2_xPONENT	0.087491163	0.10249699	0.06157534	0.027645528	0.434302779	0.110644317	0.040178122	0.106612667	1.312339305	0.153850258
95-282	24-b14	Fem	15.4	Ndiop	2016	NDiop2016_plate2_xPONENT	0.129660056	0.175208118	0.074122801	0.078934641	0.669590622	0.162868317	0.073361161	0.165651924	1.681386913	0.099927497
95-283	24-62	Mas	17.8	Ndiop	2016	NDiop2016_plate2_xPONENT	0.279988447	1.147049426	0.217206372	0.056110454	0.670260077	0.191236388	0.076246637	0.240718663	0.729593437	0.502545551
95-284	19-44	Fem	27.8	Ndiop	2016	NDiop2016_plate2_xPONENT	0.383922648	5.465707455	0.074737513	0.798899054	1.886904368	0.189884323	0.279623817	0.186748738	1.692360612	0.379476312
95-285	10-43	Fem	38.4	Ndiop	2016	NDiop2016_plate2_xPONENT	0.696364693	3.752041252	0.071595836	0.731478996	1.471042731	0.324640122	0.301829516	0.366140167	0.99584332	0.222836318
95-286	01-46	Fem	17	Ndiop	2016	NDiop2016_plate2_xPONENT	0.079587095	0.146570475	0.141909267	0.04524304	0.710238323	0.1561775	0.078860406	0.169020786	1.150355851	3.535257898
95-287	36-01	Mas	7.1	Ndiop	2016	NDiop2016_plate2_xPONENT	0.018706355	0.078323836	0.059759834	0.020951646	0.442300655	0.33702037	0.044912514	0.385347744	0.956415755	0.136598669
95-288	10-90	Fem	6.5	Ndiop	2016	NDiop2016_plate2_xPONENT	0.018062936	0.06014583	0.308837109	0.015464768	0.342932188	0.087029306	0.090882426	0.083670895	0.730912483	0.050684099
95-289	27-b8	Fem	7.6	Ndiop	2016	NDiop2016_plate2_xPONENT	0.023478958	0.069214859	0.038267295	0.018222206	0.449359959	0.105907582	0.058888271	0.108886324	0.785403913	0.051589465
95-290	40-02	Fem	42.2	Ndiop	2016	NDiop2016_plate2_xPONENT	0.036769963	1.290111957	0.038610685	0.312753027	0.330388254	0.064764955	0.148682035	0.078645839	0.563968731	1.545315753
95-291	01-78	Fem	21.4	Ndiop	2016	NDiop2016_plate2_xPONENT	0.040100602	0.357502146	0.029354467	0.050085959	0.427828412	0.142272659	0.031245393	0.16756343	0.711425938	0.049603666
95-292	10-91	Mas	5.1	Ndiop	2016	NDiop2016_plate2_xPONENT	0.013084658	0.071930089	0.043285523	0.01867159	0.532441315	0.119148772	0.028364821	0.155840151	0.847593561	0.053875052
95-293	14-30	Fem	8	Ndiop	2016	NDiop2016_plate2_xPONENT	0.018802131	0.085803406	0.111797268	0.11896552	0.422664052	0.105164563	0.031686129	0.111630301	0.887641887	0.058653219
95-294	26-36	Fem	8.7	Ndiop	2016	NDiop2016_plate2_xPONENT	0.110618177	0.230531261	0.101389946	0.061772512	0.806802197	0.181493855	0.192974821	0.20042594	2.079714309	0.138713323
95-295	19-20	Mas	24.7	Ndiop	2016	NDiop2016_plate2_xPONENT	0.044844568	0.176546212	0.092343349	0.208532414	3.552826321	0.826954595	0.130815812	0.794162197	0.970337869	0.251737857
95-296	24-b7	Fem	20.1	Ndiop	2016	NDiop2016_plate2_xPONENT	0.392036146	3.198231261	0.22079592	0.149648341	2.614293855	0.138264305	0.067997847	0.160584183	0.856028883	0.056756451
95-297	10-92	Mas	5.4	Ndiop	2016	NDiop2016_plate2_xPONENT	0.008758431	0.116477138	0.057568031	0.025855955	0.441315383	0.128342208	0.039468897	0.132822025	0.999479067	1.007973628
95-298	10-03	Fem	59.4	Ndiop	2016	NDiop2016_plate2_xPONENT	0.103329563	0.059551522	0.013473642	0.407400824	0.432149853	0.03884124	0.012606042	0.049294295	0.306669541	0.283509524
95-299	05-07	Fem	24.1	Ndiop	2016	NDiop2016_plate2_xPONENT	0.385220976	0.67829547	0.562135262	0.672347049	0.69674247	0.09488137	0.169454269	0.122652873	0.634477301	1.06980202
95-300	10-81	Mas	9.5	Ndiop	2016	NDiop2016_plate2_xPONENT	0.020244207	0.05153869	0.162724074	0.013390461	0.369036485	0.074794565	0.035502883	0.076372977	0.56140822	0.042462901
95-301	24-49	Fem	19.3	Ndiop	2016	NDiop2016_plate2_xPONENT	0.055110924	0.867393962	0.052444336	0.264131708	0.382879301	0.104812756	0.120976785	0.101844245	0.965904066	0.104084301
95-302	12-01	Mas	68.8	Ndiop	2016	NDiop2016_plate2_xPONENT	0.287549761	0.438493188	0.292554483	0.517174843	0.492996853	0.086554225	0.401206079	0.10255105	0.460733158	1.511197264
95-303	12-05	Mas	27.2	Ndiop	2016	NDiop2016_plate2_xPONENT	0.090891575	0.567436873	0.040902034	0.389160124	0.813970478	0.121541345	0.086503872	0.11269873	0.680483524	0.701670235
95-304	27-73	Fem	19.4	Ndiop	2016	NDiop2016_plate2_xPONENT	0.025082099	0.15273889	0.11196411	0.027755724	0.291894584	0.094137227	0.110457346	0.130709031	0.613660587	0.091514333
95-305	32-02	Fem	71.4	Ndiop	2016	NDiop2016_plate2_xPONENT	0.065084627	0.7556852	0.172614585	0.055367602	0.358165065	0.239989599	0.076880309	0.239887251	0.578461721	1.207146021
95-306	24-99	Fem	20.7	Ndiop	2016	NDiop2016_plate2_xPONENT	0.026376335	0.355116386	0.615750116	0.033559314	0.465459121	0.090196137	0.047392039	0.080505381	1.16617901	0.169941769
95-307	12-14	Fem	20.9	Ndiop	2016	NDiop2016_plate2_xPONENT	0.037801754	0.308118046	0.116592548	0.094304369	0.384089213	0.089590745	0.126931478	0.117780523	0.726523004	0.048868101
95-308	19-58	Fem	28.4	Ndiop	2016	NDiop2016_plate2_xPONENT	0.188581172	2.383222569	1.085406779	0.298015184	1.839310782	0.159486463	0.034762397	0.186515166	0.674514503	0.239350465
95-309	19-88	Fem	16.4	Ndiop	2016	NDiop2016_plate2_xPONENT	0.046725958	0.196438462	0.046515723	0.199558861	0.4077848	0.352143874	0.069076701	0.383047045	0.598929236	0.10338405
95-310	19-96	Fem	15.4	Ndiop	2016	NDiop2016_plate2_xPONENT	0.01729684	0.868548013	0.029347227	0.043856745	0.432342232	0.05435342	0.019654455	0.063621834	0.425113074	0.247553252
95-311	10-70	Mas	14.6	Ndiop	2016	NDiop2016_plate2_xPONENT	0.121470061	1.04794681	0.053845042	0.020328236	0.425023819	0.098857356	0.090270973	0.135165939	0.627416416	0.158446976
95-312	37-01	Fem	29.5	Ndiop	2016	NDiop2016_plate2_xPONENT	0.13691611	0.056177344	0.051241237	0.262051877	0.215457735	0.052873296	0.059863531	0.065864471	0.478279897	0.242408805
95-313	13-02	Fem	59	Ndiop	2016	NDiop2016_plate2_xPONENT	0.219711448	3.57598072	0.141337992	0.141485452	0.934239949	0.060927155	0.049409068	0.08940435	0.499878095	0.677095308
95-314	20-13	Mas	13.6	Ndiop	2016	NDiop2016_plate2_xPONENT	0.015078357	0.159680706	0.042684303	0.013605586	0.344969463	0.071883571	0.070410557	0.075514257	0.614641557	0.089991358
95-315	20-10	Fem	17.3	Ndiop	2016	NDiop2016_plate3_xPONENT	0.135971888	0.378417593	0.223759365	0.046847193	1.093053419	0.186927839	0.073251481	0.183196582	1.751067104	0.108654907
95-316	05-05	Mas	31.3	Ndiop	2016	NDiop2016_plate3_xPONENT	0.399753681	1.157533254	0.200688971	0.695911212	4.88230263	0.271353842	0.471703534	0.327800936	1.051843493	0.783539854
95-317	20-09	Fem	18.8	Ndiop	2016	NDiop2016_plate3_xPONENT	0.021362678	0.786217561	0.064876165	0.066851026	0.960938237	0.20574979	0.078469831	0.208066202	2.209483386	0.154671655
95-318	19-60	Fem	65.4	Ndiop	2016	NDiop2016_plate3_xPONENT	0.344842543	1.638609767	0.281142054	0.45260404	1.305207716	0.632380201	0.140903396	0.781253359	1.004095006	1.04635905
95-319	15-01	Mas	66.9	Ndiop	2016	NDiop2016_plate3_xPONENT	0.074688915	0.42416618	0.188465375	0.215618268	0.367334027	0.107349561	0.273256858	0.112731734	0.626533777	0.784712808
95-320	14-06	Mas	45.3	Ndiop	2016	NDiop2016_plate3_xPONENT	0.417130218	0.687223616	0.066527585	0.295463267	0.656866385	0.271443891	0.033906788	0.29881292	0.536112183	0.242458333
95-321	27-86	Mas	16.2	Ndiop	2016	NDiop2016_plate3_xPONENT	0.062888234	0.164603007	0.030956618	0.025659364	0.341667048	0.110963497	0.054618217	0.109490241	0.871718334	0.17490054
95-322	10-05	Fem	67.1	Ndiop	2016	NDiop2016_plate3_xPONENT	0.927950633	0.617423092	0.140655163	0.517588323	0.583760805	0.13101982	0.052246469	0.163628488	0.856521805	1.129462282
95-323	02-14	Mas	11.9	Ndiop	2016	NDiop2016_plate3_xPONENT	0.077775521	0.093110084	0.081385307	0.024412922	0.460988012	0.128422439	0.036484803	0.140305008	0.919308369	0.129225333
95-324	23-02	Fem	59	Ndiop	2016	NDiop2016_plate3_xPONENT	0.186654254	0.394597883	0.032669625	0.402795297	0.435297816	0.174110504	0.046525739	0.181666033	0.836546975	1.188165489
95-325	02-08	Fem	18.7	Ndiop	2016	NDiop2016_plate3_xPONENT	0.135496697	0.09129041	0.08117278	0.025487218	0.462263236	0.107130871	0.045591529	0.1206289	0.858056786	0.085706244
95-326	14-29	Mas	10.1	Ndiop	2016	NDiop2016_plate3_xPONENT	0.012697917	0.078172591	0.034166571	0.021765547	0.352560062	0.109046162	0.036556616	0.116017209	0.89183676	0.068742536
95-327	27-96	Mas	12.1	Ndiop	2016	NDiop2016_plate3_xPONENT	0.034686574	0.061815071	0.035394954	0.015134127	0.298843784	0.145042287	0.028819094	0.165384805	0.58057283	0.053455346
95-328	26-44	Fem	5.6	Ndiop	2016	NDiop2016_plate3_xPONENT	0.012493599	0.050234574	0.035445435	0.013639331	0.355015387	0.095368101	0.038460785	0.106841984	0.524535305	0.047512228
95-329	11-23	Mas	15.8	Ndiop	2016	NDiop2016_plate3_xPONENT	0.020024897	0.135432178	0.102409517	0.020476002	0.672145793	0.303031137	0.115797099	0.396566537	0.762500387	0.311551161
95-330	26-01	Mas	82	Ndiop	2016	NDiop2016_plate3_xPONENT	0.090925312	3.139627115	1.537338491	0.084999151	1.909991384	0.224862062	0.079831444	0.282471284	1.274201085	0.757829959
95-331	17-20	Fem	21.4	Ndiop	2016	NDiop2016_plate3_xPONENT	0.091440458	0.703198872	0.055554246	0.143434063	0.53409913	0.114309923	0.036179831	0.116974845	0.716945432	0.084223698
95-332	20-01	Mas	66.4	Ndiop	2016	NDiop2016_plate3_xPONENT	0.436531981	1.683136841	0.312607525	0.81334707	1.01714966	0.242064013	0.782882733	0.240312969	1.28308925	4.016942408
95-333	42-03	Fem	23.1	Ndiop	2016	NDiop2016_plate3_xPONENT	0.649760139	3.564354532	0.115242426	0.968187877	0.757909561	0.180286449	0.153740636	0.191642163	0.889702602	0.179696947
95-334	24-03	Fem	59.5	Ndiop	2016	NDiop2016_plate3_xPONENT	0.31893326	1.077530557	0.082982711	0.140111472	1.309110796	0.061955906	0.035381497	0.070174776	0.524921522	1.81214182
95-335	26-19	Fem	45.3	Ndiop	2016	NDiop2016_plate3_xPONENT	0.458096568	1.42339079	0.125314332	0.611254148	0.650697116	0.096863262	0.045631391	0.116418081	0.529526515	0.498833893
95-336	19-87	Fem	32.4	Ndiop	2016	NDiop2016_plate3_xPONENT	0.438941157	0.459962815	0.177133955	0.610111955	1.367042034	0.160048569	0.994779593	0.179285579	0.896679456	1.062073738
95-337	26-20	Mas	34.2	Ndiop	2016	NDiop2016_plate3_xPONENT	0.057245877	0.257546284	0.046591756	0.025977823	0.730412163	0.110161831	0.041599388	0.139928076	0.764550374	0.090325414
95-338	24-44	Fem	37.1	Ndiop	2016	NDiop2016_plate3_xPONENT	0.119920598	0.435547728	0.116281504	0.104416827	0.803711295	0.116893855	0.033282927	0.121057055	0.586480121	0.232237207
95-339	24-10	Mas	28.8	Ndiop	2016	NDiop2016_plate3_xPONENT	0.062083551	0.147460969	0.143461094	0.059730297	0.714423804	0.120550187	0.040837277	0.116922231	0.999227566	0.252093746
95-340	19-65	Mas	8.7	Ndiop	2016	NDiop2016_plate3_xPONENT	0.190383752	0.063863672	0.026864585	0.015548785	0.376530431	0.0921319	0.066008586	0.094089263	0.561286265	0.199978321
95-341	11-17	Fem	20	Ndiop	2016	NDiop2016_plate3_xPONENT	0.049213938	0.133859672	0.10115808	0.12055813	1.373835098	0.175343705	0.088516147	0.203356241	0.955326495	0.824595895
95-342	19-03	Fem	45.9	Ndiop	2016	NDiop2016_plate3_xPONENT	1.454042887	3.000342302	0.205849194	1.041619303	1.188181707	0.158164851	0.049590314	0.197897987	0.905948919	1.854090504
95-343	27-17	Fem	41	Ndiop	2016	NDiop2016_plate3_xPONENT	0.893771432	4.7011481	0.075186681	0.950476999	1.180238408	0.444788397	0.444339695	0.451978106	0.760960437	0.272529912
95-344	19-02	Fem	54.8	Ndiop	2016	NDiop2016_plate3_xPONENT	0.23116204	0.728100048	0.612849769	0.355644835	1.164609496	1.115074753	0.558911849	1.110720139	1.103508759	1.67126644
95-345	24-85	Fem	29.4	Ndiop	2016	NDiop2016_plate3_xPONENT	0.131685757	0.287521177	0.427015491	0.569222005	0.549735777	0.285482148	0.037733632	0.32373404	0.565990284	0.238199343
95-346	24-94	Fem	8	Ndiop	2016	NDiop2016_plate3_xPONENT	0.022945662	0.101105096	0.041044174	0.029656781	0.531095224	0.159172054	0.050209272	0.175070028	1.000004969	0.069103853
95-347	10-85	Mas	8.1	Ndiop	2016	NDiop2016_plate3_xPONENT	0.048932063	0.050444817	0.067221706	0.014004266	0.341462442	0.082261907	0.032801744	0.093654705	0.594036275	0.069224041
95-348	27-71	Fem	36.4	Ndiop	2016	NDiop2016_plate3_xPONENT	0.272046127	0.693455859	0.041207734	0.827183734	4.402185224	0.139839924	0.043695269	0.137348023	1.04374267	0.236704245
95-349	27-87	Mas	16.1	Ndiop	2016	NDiop2016_plate3_xPONENT	0.013603418	0.113599995	0.035887654	0.019655125	0.280433285	0.343511577	0.034280408	0.361232503	0.6371748	0.342100817
95-350	10-74	Mas	11.9	Ndiop	2016	NDiop2016_plate3_xPONENT	0.02109279	0.091569289	0.093335632	0.027385896	0.546581457	0.208581064	0.064942296	0.235255865	0.899392964	0.080170847
95-351	10-57	Mas	18.3	Ndiop	2016	NDiop2016_plate3_xPONENT	0.05750958	0.69420041	0.844073839	0.050298311	0.489622384	0.202972896	0.04900853	0.217270656	1.213657593	0.390404146
95-352	12-19	Fem	15	Ndiop	2016	NDiop2016_plate3_xPONENT	0.020126591	0.108091014	0.268404555	0.074145977	0.577569406	0.151224663	0.215699977	0.166518659	0.983555682	0.169403178
95-353	19-56	Fem	20.6	Ndiop	2016	NDiop2016_plate3_xPONENT	0.110111975	0.353511203	0.065411943	0.153574892	0.99026165	0.581569587	0.051656458	0.62644961	1.189067831	0.807121394
95-354	14-28	Fem	37.1	Ndiop	2016	NDiop2016_plate3_xPONENT	0.020229707	0.084614651	0.066686601	0.032863568	0.471287097	0.141528923	0.044726286	0.139665284	0.780004381	0.195563012
95-355	27-b11	Fem	30.4	Ndiop	2016	NDiop2016_plate3_xPONENT	0.246117852	2.100540817	0.114763693	0.068459937	1.596670045	0.093418019	0.040894696	0.115516121	0.584623217	0.048870784
95-356	04-02	Fem	56.4	Ndiop	2016	NDiop2016_plate3_xPONENT	0.079716129	3.883602512	1.360157589	0.903899191	3.259521004	0.185284157	0.127942461	0.222590275	1.118858771	1.664387698
95-357	16-54	Mas	6.4	Ndiop	2016	NDiop2016_plate3_xPONENT	0.039465794	0.073555859	0.036611728	0.018035957	0.43692585	0.093121268	0.060194213	0.084617839	0.661764561	0.128630109
95-358	16-12	Fem	43.8	Ndiop	2016	NDiop2016_plate3_xPONENT	0.395606516	4.195021847	0.568581677	1.004488801	1.367979929	0.240700416	0.229112991	0.279048844	0.933653212	0.704399717
95-359	26-06	Fem	31.7	Ndiop	2016	NDiop2016_plate3_xPONENT	0.031009565	0.279566563	0.16640663	0.028218329	1.190117205	0.163327163	0.070179628	0.169996776	1.028362895	0.087026388
95-360	26-24	Fem	41.5	Ndiop	2016	NDiop2016_plate3_xPONENT	0.467287257	3.652149812	0.139691133	0.930575209	1.61743411	0.205053084	0.193801566	0.231204836	0.660189929	0.420336519
95-361	36-03	Fem	13.4	Ndiop	2016	NDiop2016_plate3_xPONENT	0.133441369	0.13259385	0.088830996	0.031247128	0.69050321	0.221884021	0.053013642	0.282035336	1.067559947	0.076205854
95-362	04-03	Fem	33	Ndiop	2016	NDiop2016_plate3_xPONENT	0.243800353	1.284472169	0.086763609	0.598406745	2.780713091	0.162043382	0.057376557	0.196382749	0.887202053	1.562107587
95-363	17-16	Mas	22.6	Ndiop	2016	NDiop2016_plate3_xPONENT	0.382533952	3.296130853	0.337756245	0.890273882	1.33314752	0.149959009	0.948728867	0.154618902	0.876803652	1.357912111
95-364	15-02	Fem	56	Ndiop	2016	NDiop2016_plate3_xPONENT	0.237101651	1.811272947	0.785728637	0.464453354	0.493130625	0.106901948	0.239421094	0.106938027	1.066431009	1.774654083
95-365	27-56	Mas	40.9	Ndiop	2016	NDiop2016_plate3_xPONENT	0.531470198	1.942006724	0.320561395	0.67181597	3.51278868	0.571298176	0.063144424	0.577250156	1.141358945	0.453644751
95-366	26-05	Fem	27.5	Ndiop	2016	NDiop2016_plate3_xPONENT	0.027909167	1.737553319	0.505275656	0.195857206	1.039355953	0.190178952	0.053443575	0.18791239	0.982387092	1.329507922
95-367	19-89	Mas	15.4	Ndiop	2016	NDiop2016_plate3_xPONENT	0.223091186	7.030912744	0.193669011	0.649197738	5.49039657	0.582236765	0.037388009	0.701743847	0.669746583	0.062946989
95-368	11-20	Mas	25	Ndiop	2016	NDiop2016_plate3_xPONENT	0.115551546	1.039793489	0.130647032	0.46652405	1.837599171	0.261777972	0.249237099	0.326343879	0.892737983	0.917793219
95-369	13-04	Mas	32.3	Ndiop	2016	NDiop2016_plate3_xPONENT	0.066440343	4.05033057	0.032251974	0.027445356	1.030951447	0.076475397	0.053403712	0.079185194	0.647394974	0.122974904
95-370	24-11	Fem	28.8	Ndiop	2016	NDiop2016_plate3_xPONENT	0.470809701	1.178239489	0.089763559	0.39124367	1.597314848	0.431386625	0.050447649	0.552781963	0.424363974	0.634046081
95-371	04-05	Mas	29.7	Ndiop	2016	NDiop2016_plate3_xPONENT	0.566928341	4.310133532	0.349262835	0.408624014	0.820219469	0.14711458	0.059687721	0.186795238	0.547604891	1.433203257
95-372	24-88	Fem	27.4	Ndiop	2016	NDiop2016_plate3_xPONENT	0.028163018	1.344836361	0.040070217	0.221478532	0.707358669	0.109030082	0.082209835	0.127939795	0.534478176	0.208229691
95-373	37-09	Fem	18.4	Ndiop	2016	NDiop2016_plate3_xPONENT	0.159813308	0.293206955	0.132027029	0.029307554	1.628104817	0.523871701	0.062441631	0.528939301	0.660239468	0.102742977
95-374	13-36	Fem	23.4	Ndiop	2016	NDiop2016_plate3_xPONENT	0.102159398	3.223414678	0.156576531	0.202220928	0.839466105	0.355121436	0.037946067	0.363196216	0.785129299	0.061405871
95-375	37-06	Fem	20.4	Ndiop	2016	NDiop2016_plate3_xPONENT	0.01806349	1.110700416	0.062599112	0.028312582	0.325114636	0.119696478	0.052951002	0.160264785	0.55539383	0.126081103
95-376	24-70	Fem	32.9	Ndiop	2016	NDiop2016_plate3_xPONENT	0.084074124	0.660787294	0.473944127	0.560774344	1.611959408	0.367863341	0.094514642	0.433939726	0.742253222	0.674497388
95-377	10-66	Fem	33.4	Ndiop	2016	NDiop2016_plate3_xPONENT	0.410927287	1.413796774	0.229411445	0.433993611	1.565268456	0.587389135	0.174411729	0.556230293	0.737771999	0.618814039
95-378	27-52	Fem	40.2	Ndiop	2016	NDiop2016_plate3_xPONENT	1.184093796	0.938217943	0.045456931	0.282046196	0.370603368	0.06693081	0.064603633	0.073436588	0.637358046	0.174334985
95-379	37-09	Fem	18.4	Ndiop	2016	NDiop2016_plate3_xPONENT	0.028769458	0.243987561	0.051687025	0.080754808	0.754587137	0.094785122	0.056133896	0.098785025	0.895669319	0.183777945
95-380	24-26	Fem	41.8	Ndiop	2016	NDiop2016_plate3_xPONENT	0.771849965	2.733013038	0.133491666	0.871543755	2.251920559	0.245316294	1.474937676	0.233456954	1.691454497	0.505374896
95-381	04-16	Fem	17.3	Ndiop	2016	NDiop2016_plate3_xPONENT	0.020711247	0.096151272	0.164297849	0.016056138	0.300568039	0.072256261	0.032374341	0.083490946	0.523752933	0.056230272
95-382	27-75	Mas	18.7	Ndiop	2016	NDiop2016_plate3_xPONENT	0.40254949	2.540116243	0.058455757	0.219867673	4.064691107	0.086081966	0.358155908	0.090685751	0.642205661	0.080423009
95-383	19-97	Mas	7.4	Ndiop	2016	NDiop2016_plate3_xPONENT	0.267053942	3.457843844	2.728894177	0.276292128	1.166651181	0.071047326	0.235975464	0.069988814	0.552363418	0.128581807
95-384	10-08	Mas	42.4	Ndiop	2016	NDiop2016_plate3_xPONENT	0.055263014	0.182349723	0.072570224	0.615746585	1.887395778	0.094259447	0.095114933	0.096105034	0.544836977	0.197768573
95-385	10-09	Mas	34.4	Ndiop	2016	NDiop2016_plate3_xPONENT	0.180865213	2.426201316	0.193744059	0.799376169	3.256379957	0.25025085	0.05773341	0.274095296	0.53175478	0.428786047
95-386	32-14	Fem	32.1	Ndiop	2016	NDiop2016_plate3_xPONENT	0.165351344	0.259916337	0.111290226	0.299715269	0.727288818	0.329586759	0.236229658	0.330954458	1.140715249	0.405027651
95-387	17-03	Mas	38.8	Ndiop	2016	NDiop2016_plate3_xPONENT	0.095085174	2.699699396	0.033325548	0.923858105	4.712785803	0.506813888	0.081139591	0.553617948	0.633367035	0.784834897
95-388	11-16	Fem	54.4	Ndiop	2016	NDiop2016_plate3_xPONENT	1.410719412	4.29235728	0.039995168	0.795303324	1.806444217	0.283882904	0.685339264	0.319380688	0.645364812	0.939958773
95-389	27-16	Mas	49.8	Ndiop	2016	NDiop2016_plate3_xPONENT	0.799237637	1.60611626	0.165654119	0.678572411	0.649529178	0.104189667	0.303836334	0.109493582	0.784010248	2.872125236
95-390	04-17	Mas	16.6	Ndiop	2016	NDiop2016_plate3_xPONENT	0.276704551	0.921822195	0.070779475	0.278120181	0.528940737	0.163729166	0.051349274	0.199811033	0.659902738	0.26164472
95-391	17-19	Fem	28.4	Ndiop	2016	NDiop2016_plate3_xPONENT	0.078096201	1.150191134	0.076293404	0.171752746	0.791757629	0.244694137	0.071238484	0.24787051	0.946403648	0.307291025
95-392	19-43	Mas	39.4	Ndiop	2016	NDiop2016_plate3_xPONENT	0.203960733	0.885520794	0.177204966	0.799772003	0.76437746	0.119292428	0.047030016	0.11967182	0.776196566	0.685465111
95-393	39-01	Fem	11.4	Ndiop	2016	NDiop2016_plate3_xPONENT	0.022648572	0.072504628	0.047940624	0.018636783	0.341166033	0.091551259	0.030364351	0.11064052	0.749829201	0.062674287
95-394	19-77	Fem	7.2	Ndiop	2016	NDiop2016_plate3_xPONENT	0.015290284	0.174264787	0.079432682	0.04472262	0.706336727	0.191954201	0.118126139	0.195689852	1.720233322	1.000618806
95-395	34-03	Fem	24.7	Ndiop	2016	NDiop2016_plate3_xPONENT	0.243665163	0.556284804	0.204808433	0.226905183	1.108319565	0.212755762	0.246511503	0.235740252	1.06925343	0.213489348
95-396	05-04	Fem	34.3	Ndiop	2016	NDiop2016_plate3_xPONENT	0.013990488	0.253658028	0.05266014	0.125316965	0.955839574	0.088516207	0.024677313	0.090128707	0.474806144	0.046419904
95-397	02-12	Mas	19.2	Ndiop	2016	NDiop2016_plate3_xPONENT	0.134674062	0.482468743	0.471610198	0.74578266	0.903076673	1.245726778	0.705489471	1.428197799	0.900715037	0.168006208
95-398	19-47	Mas	18.7	Ndiop	2016	NDiop2016_plate3_xPONENT	0.021412594	0.054623683	0.031291815	0.053203516	0.298127098	0.155942286	0.028478058	0.16219398	0.618621068	0.184591861
95-399	22-13	Mas	13.6	Ndiop	2016	NDiop2016_plate4_xPONENT	0.008710066	0.066096788	0.098586029	0.025729569	0.428641241	0.12490934	0.052175093	0.123956593	0.76630336	0.13434345
95-400	19-42	Mas	20.3	Ndiop	2016	NDiop2016_plate4_xPONENT	0.622042566	2.358034649	0.277942265	0.068600267	1.019762853	0.129257351	0.120550178	0.136501403	0.71558647	0.358987283
95-401	36-05	Mas	5.4	Ndiop	2016	NDiop2016_plate4_xPONENT	0.013236012	0.072972116	0.061795553	0.028784995	0.38535843	0.161090012	0.090904804	0.228625322	0.885176478	0.082104304
95-403	22-12	Fem	16.6	Ndiop	2016	NDiop2016_plate4_xPONENT	0.010583051	0.103661913	0.061423191	0.029156977	0.579060098	0.597630004	0.059526283	0.621718604	0.978707978	0.094462892
95-404	19-55	Fem	27.4	Ndiop	2016	NDiop2016_plate4_xPONENT	0.685544346	3.525536746	0.418013439	0.680663875	0.853601639	0.181905004	0.34521851	0.204447172	1.127073016	1.101818149
95-405	24-43	Mas	20.1	Ndiop	2016	NDiop2016_plate4_xPONENT	0.009717585	0.19482161	0.041971069	0.276608578	0.469209346	0.575497319	0.128241854	0.614901486	0.69330509	2.523077148
95-406	19-52	Fem	14.5	Ndiop	2016	NDiop2016_plate4_xPONENT	0.086418163	0.076525214	0.052851601	0.241382124	0.755829729	0.140740776	0.047086765	0.162196589	0.72046616	0.632088734
95-407	22-14	Mas	10.7	Ndiop	2016	NDiop2016_plate4_xPONENT	0.07811616	0.080119313	0.075646798	0.031095558	0.485520984	0.130637789	0.087679242	0.139555872	0.905827115	0.05830595
95-408	19-01	Mas	71.4	Ndiop	2016	NDiop2016_plate4_xPONENT	0.246641817	1.99355045	0.159353759	1.006749083	0.373392229	0.100963908	0.434509507	0.105572467	0.705047349	2.641757788
95-409	20-11	Fem	16.1	Ndiop	2016	NDiop2016_plate4_xPONENT	0.025088333	0.137478694	0.034747045	0.038813739	0.493976177	0.105975376	0.043234156	0.097627072	1.04112935	0.058474757
95-410	32-16	Fem	13.4	Ndiop	2016	NDiop2016_plate4_xPONENT	0.010943901	0.079434433	0.142299712	0.025859566	0.331475	0.100650633	0.046133377	0.100191031	0.810522353	0.073390164
95-411	19-17	Fem	51.8	Ndiop	2016	NDiop2016_plate4_xPONENT	0.574093024	2.104003008	1.63229364	1.102646026	1.062816044	0.090003914	0.065105874	0.102912125	0.635977189	1.711265719
95-412	32-03	Fem	54.4	Ndiop	2016	NDiop2016_plate4_xPONENT	0.42027168	0.357063451	2.493658896	0.214276101	1.503599391	0.225729068	0.294090997	0.241520034	1.769120455	0.445182789
95-413	19-15	Mas	53.3	Ndiop	2016	NDiop2016_plate4_xPONENT	1.007508513	1.495486794	0.087612069	0.531305749	0.800046611	0.436408729	0.180864321	0.426263964	0.9127861	0.710324193
95-414	26-02	Fem	65.8	Ndiop	2016	NDiop2016_plate4_xPONENT	1.088297166	2.998235043	0.682543401	0.954032504	1.208909401	0.159555935	0.378723265	0.177236451	0.527311961	0.848235547
95-415	19-16	Fem	52.8	Ndiop	2016	NDiop2016_plate4_xPONENT	0.032692845	0.132797127	0.576628379	0.046514043	0.712618833	0.260188113	0.262210813	0.29750703	1.272143045	2.753375961
95-416	32-13	Mas	61.2	Ndiop	2016	NDiop2016_plate4_xPONENT	0.239755535	0.93885766	0.084826062	0.69561703	0.442957361	0.129560014	0.383045617	0.149138518	0.703278251	3.778444719
95-417	07-25	Mas	42.3	Ndiop	2016	NDiop2016_plate4_xPONENT	0.4151921	1.151011927	0.318737049	0.827560244	4.588036907	0.410870627	0.141473222	0.44572163	0.826913737	3.749265551
95-418	15-03	Mas	39.2	Ndiop	2016	NDiop2016_plate4_xPONENT	0.101483651	1.403365311	2.479521733	0.600503896	1.696727438	0.287622934	0.10196484	0.297823232	1.12090635	0.659871765
95-419	10-12	Fem	34.5	Ndiop	2016	NDiop2016_plate4_xPONENT	1.124034462	1.665133588	0.473122572	1.156385847	6.347475548	0.168247343	0.179854949	0.197384907	0.808334022	0.873394238
95-420	11-24	Fem	31.2	Ndiop	2016	NDiop2016_plate4_xPONENT	0.083147138	0.96852854	1.53817744	1.034621548	0.962470665	0.401936765	0.060252599	0.43923617	0.570139192	0.440646002
95-421	11-27	Fem	8.6	Ndiop	2016	NDiop2016_plate4_xPONENT	0.389990365	0.044484143	0.057178874	0.014088767	0.413004595	0.153354114	0.101423276	0.186337603	0.466336869	0.950151489
95-422	16-31	Fem	41.4	Ndiop	2016	NDiop2016_plate4_xPONENT	0.383641053	2.949215851	0.795506333	0.859692325	1.255486599	0.094502102	0.041196915	0.082576479	0.760648093	1.355688886
95-423	12-03	Fem	42	Ndiop	2016	NDiop2016_plate4_xPONENT	0.588523924	3.355386544	3.02467567	1.063592215	2.739800558	0.481957186	0.61257593	0.486827833	1.527500629	2.322010763
95-424	22-15	Mas	7.1	Ndiop	2016	NDiop2016_plate4_xPONENT	0.10034315	0.135853536	0.055799897	0.043213693	0.604557377	0.133669955	0.080403986	0.116722812	1.427953354	0.126617695
95-425	32-10	Mas	34.4	Ndiop	2016	NDiop2016_plate4_xPONENT	0.134140947	0.243351509	0.426794431	0.82306771	0.990120299	0.165551058	0.570418009	0.158328327	1.210195338	1.320583485
95-426	22-11	Fem	36.3	Ndiop	2016	NDiop2016_plate4_xPONENT	0.074273912	0.454167943	0.216669953	0.49422589	3.04773308	0.087179829	0.076339054	0.101441455	0.563385574	0.395024897
95-427	19-80	Fem	21.2	Ndiop	2016	NDiop2016_plate4_xPONENT	0.013143624	0.248146997	0.165145649	0.058612513	0.704044939	0.205827367	0.057503187	0.270898658	0.924997903	0.107432967
95-428	10-80	Fem	70.4	Ndiop	2016	NDiop2016_plate4_xPONENT	0.464800923	2.333307122	0.446296623	0.326691007	0.575822036	0.204508293	0.04478896	0.217171655	0.93092984	0.691589711
95-429	10-10	Fem	29	Ndiop	2016	NDiop2016_plate4_xPONENT	0.81312061	1.226513857	1.03847792	1.003336743	5.268671937	0.253123979	0.198037651	0.331659804	0.530451916	2.981086815
95-430	24-38	Fem	21.2	Ndiop	2016	NDiop2016_plate4_xPONENT	0.065441788	0.671471904	0.281138356	0.094494693	0.85101951	0.196860058	0.161582289	0.198796974	1.701224112	0.23780949
95-431	19-70	Mas	7.9	Ndiop	2016	NDiop2016_plate4_xPONENT	0.02670628	0.044221687	0.034055476	0.015887646	0.242722365	0.074701444	0.031192922	0.068460536	0.542525362	0.049896535
95-432	16-11	Mas	49	Ndiop	2016	NDiop2016_plate4_xPONENT	0.193375523	0.187209649	0.199197635	0.327388363	1.511980061	0.217675975	0.077220501	0.222244833	0.433730192	0.540068861
95-433	19-71	Mas	7.9	Ndiop	2016	NDiop2016_plate4_xPONENT	0.016121932	0.072681766	0.03770769	0.024811167	0.494326237	0.134439067	0.052175093	0.137951465	0.800947434	0.911311996
95-434	19-78	Mas	5.4	Ndiop	2016	NDiop2016_plate4_xPONENT	0.119311521	0.053931296	0.016576178	0.019119677	0.20809404	0.110980618	0.019686481	0.163927219	0.611021192	0.03722944
95-435	05-34	Mas	17.3	Ndiop	2016	NDiop2016_plate4_xPONENT	0.06870314	0.089461616	0.057298207	0.048308196	0.415073768	0.100324209	0.099778272	0.104221151	0.838643418	0.345684257
95-436	19-04	Mas	37.2	Ndiop	2016	NDiop2016_plate4_xPONENT	0.866800521	2.892237554	0.18151135	0.380322411	0.960855534	0.119000031	0.129361013	0.144203367	0.871208197	1.207372718
95-437	40-03	Fem	27.4	Ndiop	2016	NDiop2016_plate4_xPONENT	0.024214813	0.081603328	0.038137236	0.027662658	0.442490321	0.100491227	0.063158108	0.104215569	0.948562094	0.08513174
95-438	10-65	Fem	16.5	Ndiop	2016	NDiop2016_plate4_xPONENT	0.066767112	0.508629196	0.101721043	0.077170191	0.642052046	0.126157362	0.085667997	0.127826574	0.987595365	0.153885869
95-439	01-39	Mas	19.4	Ndiop	2016	NDiop2016_plate4_xPONENT	0.031293648	0.195632844	0.193884689	0.037213302	0.934110512	0.481795473	0.062712427	0.557533551	0.883528951	0.250607262
95-440	01-44	Mas	17.7	Ndiop	2016	NDiop2016_plate4_xPONENT	0.049778972	0.073797463	0.051056368	0.024353242	0.474941163	0.097750883	0.040959081	0.11598093	0.746021644	0.058044594
95-441	11-10	Mas	47	Ndiop	2016	NDiop2016_plate4_xPONENT	0.799145772	1.136313596	0.0989745	1.094695051	0.756822724	0.139439927	1.510705764	0.162127467	0.634266773	2.419406794
95-442	02-02	Fem	51.2	Ndiop	2016	NDiop2016_plate4_xPONENT	1.523410353	1.263790985	0.518822502	1.062387514	1.678030364	0.24792842	0.139636453	0.239466548	2.145635946	1.685379129
95-456	09-22	Mas	2.1	Ndiop	2016	NDiop2016_plate4_xPONENT	0.008877346	0.039181884	0.111669864	0.014125927	0.23242502	0.095689452	0.038013793	0.114220247	0.476117198	0.03389437
95-457	09-19	Mas	3.9	Ndiop	2016	NDiop2016_plate4_xPONENT	0.005047087	0.01920616	0.05850013	0.013731597	0.202493062	0.137384493	0.028115599	0.13240774	0.26187643	0.022318396
95-458	14-32	Mas	4.1	Ndiop	2016	NDiop2016_plate4_xPONENT	0.006768946	0.03976124	0.018860019	0.017174074	0.16061396	0.046738346	0.019474522	0.042467395	0.531185552	0.063031336
95-459	19-95	Mas	1.1	Ndiop	2016	NDiop2016_plate4_xPONENT	0.008489603	0.027266081	0.010755025	0.009692261	0.147964967	0.041566318	0.014118255	0.041598645	0.339515367	0.031414094
95-460	07-38	Fem	1.8	Ndiop	2016	NDiop2016_plate4_xPONENT	0.044095168	0.02742268	0.012461665	0.011800806	0.127780991	0.044579567	0.015037305	0.044852108	0.385059113	0.022030262
95-462	24-b11	Fem	2.8	Ndiop	2016	NDiop2016_plate4_xPONENT	0.037478227	0.04959956	0.041570113	0.019448883	0.174740316	0.068345523	0.028729588	0.062202407	0.660015088	0.167423477
95-463	24-b2	Fem	5.5	Ndiop	2016	NDiop2016_plate4_xPONENT	0.101513645	0.052138782	0.018178922	0.018610291	0.245011629	0.067019757	0.020926188	0.065106611	0.573622869	0.034669128
95-464	42-01	Fem	1.5	Ndiop	2016	NDiop2016_plate4_xPONENT	0.050094508	0.05936932	0.155965984	0.021266788	0.206759645	0.05379233	0.023242131	0.048788634	0.733046885	0.042016235
95-465	27-b13	Fem	4.4	Ndiop	2016	NDiop2016_plate4_xPONENT	0.008240257	0.030365843	0.022317864	0.012995164	0.203006018	0.081928443	0.022232761	0.087125231	0.440538286	0.051554902
95-466	14-33	Mas	2.8	Ndiop	2016	NDiop2016_plate4_xPONENT	0.01203432	0.041148137	0.01558849	0.015589599	0.184534225	0.054465015	0.02035355	0.051362469	0.54917415	0.033140566
95-467	03-23	Mas	0.6	Ndiop	2016	NDiop2016_plate4_xPONENT	0.009305404	0.013684793	0.004547818	0.004113017	0.056248937	0.021400941	0.00899849	0.019877981	0.165075032	0.012008756
95-469	26-48	Fem	3.2	Ndiop	2016	NDiop2016_plate4_xPONENT	0.009442921	0.040615488	0.019545683	0.014614116	0.267721417	0.097616623	0.0260017	0.098380761	0.48526035	0.030866058
95-470	16-61	Mas	0.7	Ndiop	2016	NDiop2016_plate4_xPONENT	0.003519815	0.013087288	0.004388349	0.005184785	0.05155431	0.016909211	0.005805213	0.015941024	0.182837272	0.014431113
95-471	16-50	Mas	4.3	Ndiop	2016	NDiop2016_plate4_xPONENT	0.027627892	0.033785528	0.015049679	0.010589465	0.18586862	0.048026508	0.020084885	0.051919738	0.357147665	0.023283497
95-473	37-07	Fem	1	Ndiop	2016	NDiop2016_plate4_xPONENT	0.022570622	0.026128199	0.014671813	0.010800805	0.14059635	0.097149247	0.018773476	0.08497171	0.365775125	0.186103246
95-474	37-02	Fem	3.8	Ndiop	2016	NDiop2016_plate4_xPONENT	0.017417123	0.052658323	0.17951584	0.018766593	0.304573151	0.275365549	0.037124367	0.276664132	0.635478324	0.084928883
95-475	34-05	Fem	0.8	Ndiop	2016	NDiop2016_plate4_xPONENT	0.246341788	0.023902177	0.014453953	0.008526891	0.147354959	0.070599808	0.020559705	0.090508566	0.303043513	0.027159036
95-476	43-01	Mas	1.3	Ndiop	2016	NDiop2016_plate4_xPONENT	0.005902693	0.007807207	0.096370378	0.003439668	0.067357313	0.024558833	0.009848016	0.030442074	0.131122654	0.025531811
95-477	02-20	Fem	3.4	Ndiop	2016	NDiop2016_plate4_xPONENT	0.005689359	0.043624853	0.016554701	0.016410185	0.209104364	0.235676572	0.021547796	0.270611223	0.545535332	0.066485734
95-478	02-18	Fem	2.3	Ndiop	2016	NDiop2016_plate4_xPONENT	0.021483628	0.036554612	0.017945892	0.013319771	0.166065902	0.057998927	0.020780611	0.065728708	0.451614004	0.032236001
95-479	19-82	Fem	3.3	Ndiop	2016	NDiop2016_plate4_xPONENT	0.057248883	0.075995931	0.029044286	0.02134928	0.247475917	0.081500285	0.032656558	0.080807854	0.72288922	0.095815955
95-480	26-52	Fem	0.6	Ndiop	2016	NDiop2016_plate4_xPONENT	0.010375225	0.021578701	0.059113978	0.062124712	0.122415702	0.019663397	0.006780003	0.018743261	0.144533431	0.013562055
95-481	10-b1	Mas	2.2	Ndiop	2016	NDiop2016_plate4_xPONENT	0.0028357	0.025676542	0.009231748	0.009361396	0.111877468	0.045793908	0.011674629	0.060139477	0.324821822	0.023539906
95-482	13-35	Mas	3.1	Ndiop	2016	NDiop2016_plate4_xPONENT	0.004414395	0.015281386	0.026031022	0.006589971	0.114573985	0.035663698	0.011527963	0.03638615	0.240722721	0.016829604
95-483	10-97	Fem	3.4	Ndiop	2016	NDiop2016_plate4_xPONENT	0.005862239	0.064931686	0.027395635	0.020394484	0.386678957	0.0678214	0.049865437	0.071783336	0.680862765	0.037154059
95-484	10-98	Fem	3.2	Ndiop	2016	NDiop2016_plate4_xPONENT	0.013379269	0.092891381	0.059415868	0.027374572	1.763356043	0.114132281	0.049152783	0.11912792	0.854338898	0.071720156
95-485	10-99	Mas	3.1	Ndiop	2016	NDiop2016_plate4_xPONENT	0.012608181	0.024942601	0.030985833	0.008823916	0.141717584	0.04570025	0.015256397	0.04479651	0.302825526	0.021573906
95-486	10-b9	Fem	0.3	Ndiop	2016	NDiop2016_plate4_xPONENT	0.013005135	0.059113248	0.059561914	0.020493705	0.381568415	0.108895659	0.047405489	0.115585945	0.698750741	0.077326822
95-487	10-b7	Fem	0.5	Ndiop	2016	NDiop2016_plate4_xPONENT	0.03376947	0.026394355	0.008151171	0.008923521	0.087723253	0.039198073	0.011958167	0.040056922	0.292110358	0.023898762
95-488	10-b8	Mas	0.6	Ndiop	2016	NDiop2016_plate4_xPONENT	0.035268599	0.016857814	0.008333459	0.004825699	0.081225461	0.029342843	0.01261496	0.032900848	0.179496115	0.01525302
95-489	36-07	Fem	4	Ndiop	2016	NDiop2016_plate4_xPONENT	0.005629093	0.041528884	0.037119213	0.014071018	0.215921888	0.470701219	0.027922623	0.520479365	0.465657752	0.034743051
95-490	36-09	Mas	1.7	Ndiop	2016	NDiop2016_plate4_xPONENT	0.002000783	0.018014512	0.008640048	0.006629686	0.102656309	0.027226048	0.012460919	0.024594171	0.268567115	0.018798513
95-491	03-19	Mas	4.1	Ndiop	2016	NDiop2016_plate4_xPONENT	0.117701998	0.023695843	0.012381393	0.009116345	0.126238644	0.04867382	0.011463397	0.058426235	0.337951722	0.028255105
95-492	03-21	Mas	3.5	Ndiop	2016	NDiop2016_plate4_xPONENT	0.020962442	0.043792209	0.017634204	0.017446581	0.153829353	0.497234049	0.01594777	0.703682213	0.624046262	0.034311726
95-493	03-22	Mas	1.3	Ndiop	2016	NDiop2016_plate4_xPONENT	0.02194418	0.006743933	0.004149682	0.002719196	0.034353649	0.015663726	0.004826312	0.015535092	0.116131447	0.009543906
95-494	16-57	Mas	2.2	Ndiop	2016	NDiop2016_plate4_xPONENT	0.005670335	0.020359162	0.066604723	0.00828401	0.163821695	0.051584642	0.026564664	0.050004497	0.281604763	0.0276509
95-495	03-18	Fem	7	Ndiop	2016	NDiop2016_plate5_xPONENT	0.156733595	0.069938426	0.025132671	0.019283915	0.288885033	0.070519045	0.057296873	0.066200248	0.579758504	0.053761509
95-496	27-b16	Fem	2.7	Ndiop	2016	NDiop2016_plate5_xPONENT	0.035077321	0.051716669	0.034916426	0.014371023	0.320322006	0.078811115	0.038107207	0.076594312	0.479524738	0.046630479
95-497	27-b14	Mas	3.7	Ndiop	2016	NDiop2016_plate5_xPONENT	0.005688261	0.045407659	0.025849728	0.013569153	0.228675954	0.073282304	0.026377915	0.091184069	0.435749769	0.035796804
95-498	41-02	Mas	0.7	Ndiop	2016	NDiop2016_plate5_xPONENT	0.017483826	0.029941918	0.019380981	0.010587561	0.158535428	0.087150533	0.024466224	0.081953275	0.304139766	0.109682044
95-499	02-17	Mas	5.3	Ndiop	2016	NDiop2016_plate5_xPONENT	0.0314062	0.03622953	0.02153769	0.011319987	0.188679405	0.062724819	0.02131081	0.059318199	0.391040608	0.03487917
95-500	10-93	Mas	4.4	Ndiop	2016	NDiop2016_plate5_xPONENT	0.060859214	0.044173108	0.043352065	0.012714349	0.213562929	0.072360644	0.027809655	0.083064197	0.448994982	0.033614729
95-501	24-b17	Fem	0.7	Ndiop	2016	NDiop2016_plate5_xPONENT	0.004817009	0.033003186	0.011012999	0.010587561	0.107682186	0.031074176	0.012494682	0.030475238	0.262755089	0.025506003
95-502	11-33	Fem	3.1	Ndiop	2016	NDiop2016_plate5_xPONENT	0.049362857	0.034124636	0.017811204	0.010587561	0.176892137	0.045444841	0.034542633	0.045359514	0.320104199	0.038378193
95-503	08-33	Fem	1	Ndiop	2016	NDiop2016_plate5_xPONENT	0.004778904	0.029941918	0.026056678	0.010587561	0.106677005	0.059285811	0.022384371	0.073039471	0.262755089	0.042576872
95-504	36-08	Mas	3.6	Ndiop	2016	NDiop2016_plate5_xPONENT	0.005948144	0.052118434	0.023460459	0.014258865	0.274948811	0.070020913	0.025289904	0.072285992	0.514940307	0.045828068
95-505	10-86	Mas	7.7	Ndiop	2016	NDiop2016_plate5_xPONENT	0.078282803	0.057266258	0.025773246	0.017866755	1.443619289	0.084412237	0.045602652	0.084812533	0.525027745	0.096899007
95-506	36-06	Fem	4.8	Ndiop	2016	NDiop2016_plate5_xPONENT	0.05938577	0.039271149	0.027244393	0.011917197	0.209154155	0.074024911	0.027303724	0.07181328	0.369269375	0.034602635
95-507	26-50	Fem	2.3	Ndiop	2016	NDiop2016_plate5_xPONENT	0.022058902	0.049463296	0.03154397	0.013399477	0.186269292	0.060168448	0.021955076	0.05952415	0.495261114	0.045746845
95-508	26-46	Fem	4.6	Ndiop	2016	NDiop2016_plate5_xPONENT	0.02305144	0.046353116	0.280533488	0.012436578	0.194077369	0.074003679	0.025263926	0.079667453	0.459485899	0.043292393
95-510	41-01	Mas	1.4	Ndiop	2016	NDiop2016_plate5_xPONENT	0.016073	0.034536445	0.012651469	0.010587561	0.173146392	0.123938599	0.017338211	0.198388716	0.337401902	0.035547468
95-511	24-b8	Fem	3.6	Ndiop	2016	NDiop2016_plate5_xPONENT	0.00493452	0.032958647	0.017934407	0.010587561	0.166835972	0.055851107	0.018839118	0.056972099	0.370514934	0.245772611
95-512	12-22	Fem	1.5	Ndiop	2016	NDiop2016_plate5_xPONENT	0.022634547	0.029941918	0.012005355	0.010587561	0.241989664	0.040643716	0.01717341	0.042616317	0.262755089	0.025506003
95-513	26-45	Fem	5.3	Ndiop	2016	NDiop2016_plate5_xPONENT	0.00639077	0.053821563	0.021521426	0.015912001	0.248202009	0.129630967	0.023443969	0.155222228	0.519782286	0.037476803
95-514	08-31	Fem	3.4	Ndiop	2016	NDiop2016_plate5_xPONENT	0.020605672	0.060535831	0.016649793	0.013438128	0.168230241	0.047579408	0.017501227	0.046059325	0.472994244	0.044718143
95-515	08-32	Fem	1.4	Ndiop	2016	NDiop2016_plate5_xPONENT	0.021385669	0.040754619	0.023388129	0.012558168	0.161813222	0.045662345	0.102371187	0.048161931	0.437942678	0.037773362
95-516	37-03	Fem	4.2	Ndiop	2016	NDiop2016_plate5_xPONENT	0.005917706	0.051540242	0.023615151	0.014145136	0.276178913	0.062633285	0.030546166	0.065297925	0.453898354	0.038052543
95-517	37-06	Fem	20.4	Ndiop	2016	NDiop2016_plate5_xPONENT	0.036725259	0.040648936	0.01686678	0.012314201	0.232212768	0.061921666	0.030580424	0.058565245	0.437556714	0.043513772
95-518	27-b10	Fem	5.7	Ndiop	2016	NDiop2016_plate5_xPONENT	0.015181709	0.123865672	0.033369665	0.034512886	0.450879461	0.1357879	0.039204635	0.135772387	1.151482179	0.111133105
95-519	27-b15	Fem	3	Ndiop	2016	NDiop2016_plate5_xPONENT	0.011030903	0.058531811	0.020574923	0.014802618	0.269175633	0.077574393	0.026354859	0.080738717	0.497019825	0.035479089
95-520	27-b12	Fem	4.4	Ndiop	2016	NDiop2016_plate5_xPONENT	0.005101521	0.061592211	0.024804076	0.015643531	0.228003341	0.062639596	0.025673899	0.057012285	0.539018523	0.037311715
95-521	07-34	Fem	4.8	Ndiop	2016	NDiop2016_plate5_xPONENT	0.004739695	0.029941918	0.033973731	0.010587561	0.683324617	0.075467945	0.032206678	0.097515947	0.294166402	0.027561141
95-522	07-35	Fem	3.9	Ndiop	2016	NDiop2016_plate5_xPONENT	0.005253419	0.029941918	0.02042196	0.010587561	0.140854531	0.053782825	0.018790247	0.073692487	0.262755089	0.035691782
95-523	35-01	Fem	6.1	Ndiop	2016	NDiop2016_plate5_xPONENT	0.040019566	0.082480456	0.026535293	0.024986099	0.365820979	0.079828614	0.035284318	0.073117726	0.702302973	0.099432419
95-524	19-83	Mas	3.4	Ndiop	2016	NDiop2016_plate5_xPONENT	0.019854254	0.038168481	0.020100461	0.010587561	0.183720608	0.062219515	0.034986865	0.063278068	0.362120457	0.070561127
95-525	05-56	Mas	3.4	Ndiop	2016	NDiop2016_plate5_xPONENT	0.006312119	0.076465786	0.038854361	0.017714766	0.326573799	0.089256405	0.028870228	0.079027656	0.581644403	0.041083119
95-526	35-02	Mas	2.3	Ndiop	2016	NDiop2016_plate5_xPONENT	0.007288684	0.029941918	0.061664899	0.010587561	0.202261731	0.117775067	0.051080544	0.16523003	0.275596777	0.114366927
95-527	07-36	Mas	3.4	Ndiop	2016	NDiop2016_plate5_xPONENT	0.008354702	0.061588281	0.034848942	0.017422189	0.306552068	0.223491082	0.03370093	0.165363806	0.616156499	0.043060055
95-528	24-b16	Fem	0.9	Ndiop	2016	NDiop2016_plate5_xPONENT	0.10917313	0.029941918	0.01374557	0.010587561	0.13517195	0.052103061	0.017539219	0.049866648	0.290263016	0.037983034
95-529	11-29	Fem	6.4	Ndiop	2016	NDiop2016_plate5_xPONENT	0.276046162	0.081591335	0.0388862	0.067896078	0.41036486	0.096009314	0.0329344	0.088541071	0.680356273	0.058108274
95-530	24-b3	Fem	5.3	Ndiop	2016	NDiop2016_plate5_xPONENT	0.219497435	0.060147606	0.034760003	0.016330361	0.25803859	0.086594725	0.056696445	0.090928944	0.490634034	0.111943829
95-531	33-01	Mas	3.6	Ndiop	2016	NDiop2016_plate5_xPONENT	0.026692761	0.031152451	0.071112102	0.010587561	0.191985983	0.144470499	0.020599486	0.197919177	0.312841253	0.043859066
95-532	26-49	Fem	2.8	Ndiop	2016	NDiop2016_plate5_xPONENT	0.015252691	0.080071617	0.034687674	0.014084996	0.30474316	0.118961289	0.104717694	0.100247775	0.435964668	0.037688738
95-533	38-04	Fem	0.4	Ndiop	2016	NDiop2016_plate5_xPONENT	0.005559017	0.029941918	0.020144066	0.015902698	0.066662337	0.020187281	0.00947452	0.021535261	0.262755089	0.026604594
95-535	38-02	Fem	2.8	Ndiop	2016	NDiop2016_plate5_xPONENT	0.009760126	0.030932357	0.01794375	0.010587561	0.174411674	0.08714795	0.021700974	0.121348397	0.309275597	0.040457889
95-536	38-03	Mas	2.7	Ndiop	2016	NDiop2016_plate5_xPONENT	0.006271342	0.049989955	0.167725787	0.013752063	0.255444073	0.086405916	0.030611111	0.07738745	0.42937278	0.033729198
95-537	33-03	Mas	1.1	Ndiop	2016	NDiop2016_plate5_xPONENT	0.007291472	0.029941918	0.016364285	0.010587561	0.129945607	0.041369395	0.021320553	0.039757321	0.304429261	0.026195454
95-538	24-b10	Mas	2.8	Ndiop	2016	NDiop2016_plate5_xPONENT	0.006353942	0.068437924	0.025967739	0.018068795	0.302633643	0.132175577	0.036291796	0.096974764	0.603113071	0.066426297
95-539	13-37	Mas	2.5	Ndiop	2016	NDiop2016_plate5_xPONENT	0.006510662	0.037364512	0.025050305	0.010587561	0.215965577	0.117165604	0.023216657	0.116945957	0.36076087	0.03078325
95-540	38-01	Mas	5.6	Ndiop	2016	NDiop2016_plate5_xPONENT	0.006668079	0.076043495	0.024742995	0.019048726	0.287181643	0.084271349	0.026887094	0.08949971	0.61113034	0.046055118
95-541	24-b6	Mas	4.5	Ndiop	2016	NDiop2016_plate5_xPONENT	0.087777761	0.031216648	0.013097554	0.025335148	0.40619487	0.076647567	0.019050518	0.053035493	0.309942254	0.037218778
95-542	26-38	Mas	7.3	Ndiop	2016	NDiop2016_plate5_xPONENT	0.005036463	0.030831916	0.045143498	0.010587561	0.155121193	0.04874411	0.016462898	0.044925402	0.341822841	0.026346569
95-543	39-03	Fem	2.8	Ndiop	2016	NDiop2016_plate5_xPONENT	0.04640412	0.029941918	0.021109948	0.010587561	0.115122515	0.059606326	0.02183038	0.085126088	0.262755089	0.025506003
95-544	19-94	Mas	1.3	Ndiop	2016	NDiop2016_plate5_xPONENT	0.019012568	0.029941918	0.021929097	0.010587561	0.185503942	0.044607542	0.030872195	0.042146251	0.262755089	0.032847831
95-545	22-17	Fem	1.9	Ndiop	2016	NDiop2016_plate5_xPONENT	0.007217411	0.063132013	0.02111462	0.014699894	0.24347346	0.074747431	0.026861441	0.073788191	0.471985501	0.036121321
95-546	19-81	Fem	4.5	Ndiop	2016	NDiop2016_plate5_xPONENT	0.007490363	0.065852658	0.023617228	0.017634841	0.249794544	0.069361519	0.0266994	0.058793406	0.637318156	0.052990831
95-547	19-86	Fem	2.1	Ndiop	2016	NDiop2016_plate5_xPONENT	0.006602033	0.049026597	0.032617827	0.013252336	0.185580688	0.065900988	0.021122466	0.064778684	0.431969169	0.046823904
95-548	19-85	Fem	2.6	Ndiop	2016	NDiop2016_plate5_xPONENT	0.008671511	0.029941918	0.012581044	0.010754486	0.161542468	0.056802036	0.017827256	0.055887616	0.306043224	0.028666912
95-549	34-04	Fem	1.9	Ndiop	2016	NDiop2016_plate5_xPONENT	0.006301025	0.029941918	0.027529899	0.010587561	0.21244794	0.080921868	0.020708109	0.100568732	0.302648589	0.468323673
95-550	42-02	Fem	1.5	Ndiop	2016	NDiop2016_plate5_xPONENT	0.709051007	0.073457357	0.084931559	0.010587561	0.143560974	0.059875764	0.016712616	0.066106924	0.262755089	0.03007075
98-665	10-11	Mas	27.1	Ndiop	2018	NDiop2018_plate1_xPONENT	0.060058618	0.641588097	0.199136965	0.292605096	1.675176193	0.147333802	0.121965213	0.162259631	0.82106131	0.190744311
98-666	20-02	Fem	56.4	Ndiop	2018	NDiop2018_plate1_xPONENT	0.152258859	3.259556989	0.230192206	0.350601133	0.584847445	0.10492231	0.067977169	0.106880605	0.621808643	1.984552098
98-667	20-11	Fem	18.7	Ndiop	2018	NDiop2018_plate1_xPONENT	0.043750785	0.243705811	0.07242602	0.053209441	0.700341769	0.180405211	0.084972167	0.173093976	1.724514107	0.136405022
98-668	24-06	Mas	40.2	Ndiop	2018	NDiop2018_plate1_xPONENT	0.272016849	1.844106716	0.148113155	0.412605667	1.077968733	0.224745037	0.265398675	0.21546065	1.512765426	0.347339935
98-669	20-14	Mas	11.6	Ndiop	2018	NDiop2018_plate1_xPONENT	0.240435201	0.222884874	0.138231304	0.038857686	1.395954042	1.004795351	0.066835037	1.024008384	1.368893338	0.107609957
98-670	20-10	Fem	19.9	Ndiop	2018	NDiop2018_plate1_xPONENT	0.122251148	0.343641333	0.099193757	0.055244387	1.012765325	0.217366871	0.079976711	0.192916801	1.786863392	0.118762318
98-671	20-09	Fem	21.4	Ndiop	2018	NDiop2018_plate1_xPONENT	0.020600181	0.600820475	0.073713863	0.058205533	0.757718699	0.198114341	0.082370019	0.195076151	1.909397529	0.135699638
98-672	10-64	Mas	40.6	Ndiop	2018	NDiop2018_plate1_xPONENT	0.13454994	0.827913036	0.094158039	0.675902447	1.274040954	0.154136857	0.08507706	0.177572387	0.938043838	0.187564813
98-673	10-84	Fem	11.6	Ndiop	2018	NDiop2018_plate1_xPONENT	0.01180187	0.109890886	0.047079742	0.034910443	0.49267474	0.120095328	0.081877434	0.108348533	1.100249931	0.079563246
98-674	07-28	Fem	9.6	Ndiop	2018	NDiop2018_plate1_xPONENT	0.097092735	0.142140815	0.057199709	0.019486697	0.54961337	0.115750238	0.058674856	0.119554312	0.672506247	0.072978042
98-675	10-b2	Fem	24	Ndiop	2018	NDiop2018_plate1_xPONENT	0.127166589	0.324831337	0.16679161	0.194354586	0.739009017	0.245857527	0.057771565	0.270800385	0.887889727	0.078245311
98-676	07-34	Fem	7.4	Ndiop	2018	NDiop2018_plate1_xPONENT	0.019210468	0.044864853	0.066184655	0.014708949	1.316870487	0.229659134	0.066214543	0.234098503	0.51548786	0.043580967
98-677	02-07	Fem	26.6	Ndiop	2018	NDiop2018_plate1_xPONENT	0.019001259	0.098441342	0.107418719	0.038751507	1.115803713	0.134744212	0.143152554	0.13695066	0.894106229	0.15506405
98-678	03-25	Fem	19.9	Ndiop	2018	NDiop2018_plate1_xPONENT	0.049500369	0.281294123	0.275765405	0.086421441	1.304268099	0.225663876	0.088479495	0.215047945	1.660267393	0.343903011
98-679	03-17	Fem	26.7	Ndiop	2018	NDiop2018_plate1_xPONENT	0.020499061	0.459271334	0.218886212	0.292114498	2.015116667	0.234809507	0.069556794	0.285610262	1.174139235	0.125175636
98-680	07-08	Mas	27.3	Ndiop	2018	NDiop2018_plate1_xPONENT	0.170786273	2.339487597	0.583984793	1.002522958	1.047542534	0.227931966	0.477090029	0.271720206	0.700774044	0.400706276
98-681	07-31	Fem	14	Ndiop	2018	NDiop2018_plate1_xPONENT	0.137259738	0.145604406	0.101442111	0.046860936	0.770682031	0.237794963	0.135327616	0.22740647	1.30200181	0.120513213
98-682	07-23	Fem	14.2	Ndiop	2018	NDiop2018_plate1_xPONENT	0.04024636	0.135631493	0.41785507	0.040450495	0.508989772	0.170559309	0.080700212	0.18171498	1.417096549	0.106539718
98-683	10-95	Fem	25	Ndiop	2018	NDiop2018_plate1_xPONENT	0.018543654	0.131594201	0.061145633	0.022799728	0.369329184	0.106619258	0.040754494	0.127263691	0.673801944	0.07426557
98-684	15-01	Mas	69.5	Ndiop	2018	NDiop2018_plate1_xPONENT	0.067627708	0.477545311	0.167317609	0.211440293	0.349562425	0.10342897	0.1804599	0.118452447	0.633052692	0.670965994
98-685	10-b9	Fem	8.8	Ndiop	2018	NDiop2018_plate1_xPONENT	0.017554017	0.050361217	0.085531812	0.013653701	0.268871088	0.105815198	0.052085247	0.115585565	0.550214761	0.061413802
98-686	20-05	Mas	29.9	Ndiop	2018	NDiop2018_plate1_xPONENT	0.019631715	0.327141969	0.04647506	0.102509754	0.539984196	0.129312388	0.051378159	0.126685622	0.842142049	0.237261132
98-687	07-06	Fem	46.5	Ndiop	2018	NDiop2018_plate1_xPONENT	0.506170304	1.610239385	0.254303717	0.540043207	0.905645079	0.088831066	0.049411031	0.079485781	0.6884527	1.837936844
98-688	19-44	Fem	30.3	Ndiop	2018	NDiop2018_plate1_xPONENT	0.163218301	3.105652379	0.0506781	0.326153599	0.855505758	0.114396402	0.113105301	0.127870029	0.836076017	0.248881725
98-689	10-05	Fem	69.7	Ndiop	2018	NDiop2018_plate1_xPONENT	0.575914763	0.488253759	0.152254858	0.376585935	0.732505685	0.180416812	0.079813335	0.210411803	1.365122678	1.034314496
98-690	32-02	Fem	73.9	Ndiop	2018	NDiop2018_plate1_xPONENT	0.094693268	1.389891624	0.372611267	0.12755624	0.58929953	0.539794945	0.109360833	0.520827873	1.086734761	2.12561995
98-691	03-18	Fem	9.6	Ndiop	2018	NDiop2018_plate1_xPONENT	0.201975801	0.079773057	1.076328371	0.023433531	0.36803079	0.483703773	0.074131356	0.437792548	0.792681902	0.088297842
98-692	07-35	Fem	6.4	Ndiop	2018	NDiop2018_plate1_xPONENT	0.015960421	0.034885087	0.034230444	0.010781717	0.234501236	0.098584167	0.034354861	0.136950944	0.428689989	0.257730239
98-693	20-13	Mas	16.2	Ndiop	2018	NDiop2018_plate1_xPONENT	0.017324294	0.116291037	0.087879707	0.034542494	0.431323205	0.901316927	0.069081379	1.184190076	1.148312411	0.088867826
98-694	20-13	Mas	16.2	Ndiop	2018	NDiop2018_plate1_xPONENT	0.017879732	0.239915554	0.085829817	0.03215403	0.600925279	0.155473597	0.10761349	0.168089507	1.00772573	0.135308032
98-695	03-19	Mas	6.6	Ndiop	2018	NDiop2018_plate1_xPONENT	0.081880262	0.093835063	0.065047572	0.023896631	0.431205646	0.141612591	0.056288719	0.177092123	0.771659452	0.064387764
98-696	10-79	Fem	12.6	Ndiop	2018	NDiop2018_plate1_xPONENT	0.097601361	0.160434915	0.054661406	0.043923476	0.514847503	0.194094963	0.066457911	0.194597019	1.445495386	0.144956383
98-697	10-77	Fem	13	Ndiop	2018	NDiop2018_plate1_xPONENT	0.312482281	0.112080785	0.043246781	0.032151851	0.404986087	0.143784222	0.056335507	0.164629009	0.831228012	0.117188987
98-698	03-20	Fem	25.2	Ndiop	2018	NDiop2018_plate1_xPONENT	0.056354845	0.646005566	0.169131863	0.082445475	1.175711438	0.153718343	0.067274796	0.170487153	1.376308437	0.105852985
98-699	10-75	Mas	13.9	Ndiop	2018	NDiop2018_plate1_xPONENT	0.018518867	0.086363726	0.055506061	0.026651275	0.446850334	0.217640385	0.059585128	0.260482202	0.966636727	0.076415775
98-700	32-10	Mas	37	Ndiop	2018	NDiop2018_plate1_xPONENT	0.083839417	0.146682871	0.274822034	0.512028085	0.691535569	0.137014439	0.364587299	0.135825616	0.904093391	0.856606001
98-701	10-74	Mas	14.5	Ndiop	2018	NDiop2018_plate1_xPONENT	0.017665	0.074167091	0.100148486	0.025069765	0.40775407	0.195086451	0.061581875	0.228756241	0.836318669	0.071987668
98-702	10-70	Mas	17.2	Ndiop	2018	NDiop2018_plate1_xPONENT	0.199023592	1.62590304	0.119354592	0.039085561	0.776065377	0.239004408	0.143410636	0.306341602	0.879081831	0.296458242
98-703	10-68	Mas	39.4	Ndiop	2018	NDiop2018_plate1_xPONENT	0.063163823	0.269328678	0.121409852	1.071463109	1.165064386	0.381260493	0.079162844	0.402621636	0.592725582	0.188255602
98-704	07-33	Fem	8.4	Ndiop	2018	NDiop2018_plate1_xPONENT	0.068296363	0.033020141	0.020941677	0.010579978	0.187167027	0.099316185	0.031677815	0.130207181	0.383907996	0.035252166
98-705	07-36	Mas	6	Ndiop	2018	NDiop2018_plate1_xPONENT	0.011956377	0.05806246	0.173439195	0.016439654	0.263270145	0.116739894	0.033839451	0.131679066	0.567160839	0.048291631
98-706	26-35	Fem	12.2	Ndiop	2018	NDiop2018_plate1_xPONENT	0.052096028	0.063163231	0.066004985	0.019144748	0.371936289	0.125842787	0.074367932	0.137067124	0.729012671	0.107250781
98-707	07-24	Mas	14	Ndiop	2018	NDiop2018_plate1_xPONENT	0.065048156	0.070852059	0.055775773	0.375437441	0.337357087	0.166308849	0.050175281	0.154099669	0.736136668	0.158839879
98-708	26-37	Mas	11	Ndiop	2018	NDiop2018_plate1_xPONENT	0.077503033	0.053187744	0.151973169	0.017599991	0.290044527	0.110373974	0.06543803	0.114757893	0.557096057	0.149331387
98-709	19-67	Mas	17.1	Ndiop	2018	NDiop2018_plate1_xPONENT	0.023155076	0.288590786	0.09523606	0.17130316	0.395756034	0.252207574	0.044685355	0.29669025	0.781204942	0.054675355
98-710	19-75	Fem	8.7	Ndiop	2018	NDiop2018_plate1_xPONENT	0.03717679	0.127869451	0.126433179	0.033165717	0.499701953	0.230267217	0.062901723	0.218829846	1.079848595	0.226164311
98-711	26-43	Fem	13	Ndiop	2018	NDiop2018_plate1_xPONENT	0.239885614	0.148941271	0.223284617	0.039269603	0.680756512	0.201409637	0.069826764	0.211929481	1.306131552	0.142681317
98-712	07-37	Fem	18	Ndiop	2018	NDiop2018_plate1_xPONENT	0.026009453	0.125611906	0.093192571	0.029505428	0.463570665	0.118001538	0.047233361	0.145657033	0.676631168	0.175389238
98-713	26-19	Fem	47.9	Ndiop	2018	NDiop2018_plate1_xPONENT	0.324431952	1.051572831	0.082553214	0.413288475	0.409328861	0.07058132	0.033792287	0.089841842	0.434309578	0.257954825
98-714	19-04	Mas	39.8	Ndiop	2018	NDiop2018_plate1_xPONENT	0.836036644	2.858119064	0.180722025	0.284547259	1.140670218	0.213913753	0.133130702	0.220117428	1.611821531	0.7232544
98-715	32-14	Fem	34.7	Ndiop	2018	NDiop2018_plate1_xPONENT	0.123656837	0.224545172	0.095400655	0.237284342	0.624682105	0.260474052	0.120135803	0.266155478	1.12301457	0.431003324
98-716	07-13	Fem	42.5	Ndiop	2018	NDiop2018_plate1_xPONENT	0.099944088	0.598532535	0.118329442	0.046854811	0.55264021	0.3690073	0.085688688	0.392675735	0.762904927	0.957051854
98-717	19-56	Fem	23.2	Ndiop	2018	NDiop2018_plate1_xPONENT	0.06927686	0.267972355	0.047347389	0.079936946	0.742327704	0.379723805	0.048258712	0.381086369	1.010419044	0.895038478
98-718	35-01	Fem	8.7	Ndiop	2018	NDiop2018_plate1_xPONENT	0.089060584	0.105494395	0.066332315	0.029288851	0.45270704	0.131927869	0.052362197	0.156131816	0.925271181	0.100246399
98-719	38-01	Mas	8.2	Ndiop	2018	NDiop2018_plate1_xPONENT	0.025171891	0.072531624	0.034707499	0.020083608	0.271270902	0.139882372	0.034935548	0.135633398	0.635420864	0.044605801
98-720	24-83	Mas	15	Ndiop	2018	NDiop2018_plate1_xPONENT	0.058390267	0.256919692	0.034853919	0.01749286	0.810186689	0.93355589	0.039263913	0.874996005	0.549525618	0.118622865
98-721	06-02	Fem	76.2	Ndiop	2018	NDiop2018_plate1_xPONENT	0.208596741	0.556362346	0.099565694	0.618580643	1.97709708	0.907829069	0.111007811	0.967063344	1.533108472	0.291948651
98-722	24-86	Fem	12.9	Ndiop	2018	NDiop2018_plate1_xPONENT	0.010367055	0.079405719	0.071565464	0.022123727	0.349071534	0.255453725	0.041864175	0.302970428	0.775585403	0.081369274
98-723	24-94	Fem	10.6	Ndiop	2018	NDiop2018_plate1_xPONENT	0.027751179	0.103328043	0.046689425	0.032107202	0.478384131	0.138979103	0.051463056	0.140380632	1.023861414	0.073689101
98-724	19-61	Fem	12.1	Ndiop	2018	NDiop2018_plate1_xPONENT	0.037670491	0.141978981	0.062886988	0.036636383	0.536349931	0.137142956	0.065358039	0.14882129	1.190556381	0.134699537
98-725	27-99	Fem	13.5	Ndiop	2018	NDiop2018_plate1_xPONENT	0.162706586	0.124264575	0.040859442	0.018068672	0.289650581	0.095030314	0.038913952	0.094651263	0.640069898	0.096409351
98-726	12-21	Mas	12.8	Ndiop	2018	NDiop2018_plate1_xPONENT	0.02136726	0.10944777	0.057293881	0.028050242	0.507031342	0.173607649	0.065567448	0.198824697	0.938752361	0.071173231
98-727	26-27	Fem	19.8	Ndiop	2018	NDiop2018_plate1_xPONENT	0.133912318	0.112000293	0.783698767	0.090686674	0.567148416	0.165396118	0.072775664	0.194090747	0.991570616	0.448276308
98-728	10-04	Fem	62	Ndiop	2018	NDiop2018_plate1_xPONENT	1.025223503	4.101644203	0.06354454	0.501741595	0.390294309	0.100540282	0.056208917	0.098537189	0.707451549	1.619395141
98-729	26-33	Fem	15.1	Ndiop	2018	NDiop2018_plate1_xPONENT	0.280269125	0.107195364	0.772694907	0.0653516	0.606625226	0.183836349	0.071767293	0.203297736	1.071593932	0.089650236
98-730	04-04	Mas	32.3	Ndiop	2018	NDiop2018_plate1_xPONENT	0.063578955	3.402119943	0.284631192	0.488972168	1.802961458	0.174238013	0.056132699	0.215925931	0.800727954	0.313957439
98-731	26-31	Fem	17.6	Ndiop	2018	NDiop2018_plate1_xPONENT	0.083438749	0.404547024	0.266656134	0.132586365	0.941169977	0.217719751	0.106111778	0.222351122	1.301278727	0.715112487
98-732	07-27	Mas	11.8	Ndiop	2018	NDiop2018_plate1_xPONENT	0.06442388	0.235296005	0.139522243	0.040919993	0.636414071	0.186435953	0.071752578	0.194902872	1.385936467	0.233802319
98-733	10-92	Mas	8	Ndiop	2018	NDiop2018_plate1_xPONENT	0.014696879	0.104800821	0.046284237	0.026824699	0.395494082	0.130878381	0.044901556	0.138896592	0.908742376	0.323397423
98-734	36-05	Mas	8	Ndiop	2018	NDiop2018_plate1_xPONENT	0.010306764	0.043117215	0.046723295	0.031583117	0.316632254	0.088066693	0.058771448	0.117621385	0.516172084	0.062852135
98-735	10-86	Mas	10.2	Ndiop	2018	NDiop2018_plate1_xPONENT	0.091986889	0.05941493	0.032162794	0.021944041	1.590909371	0.10731556	0.036403113	0.103340109	0.68658434	0.133269307
98-736	36-01	Mas	9.7	Ndiop	2018	NDiop2018_plate1_xPONENT	0.025109365	0.064053317	0.047450648	0.019312591	0.305567528	0.136531822	0.035735456	0.176225444	0.727246282	0.084981728
98-737	05-52	Mas	11.3	Ndiop	2018	NDiop2018_plate1_xPONENT	0.019255966	0.067406021	0.123967362	0.018076159	0.339414511	0.09077619	0.03552114	0.08331715	0.622420117	0.108021838
98-738	07-29	Mas	8.7	Ndiop	2018	NDiop2018_plate1_xPONENT	0.400165448	0.094251638	0.157269925	0.028934923	0.44545809	0.11763492	0.056862048	0.126946248	0.837017452	0.059303323
98-739	10-85	Mas	10.7	Ndiop	2018	NDiop2018_plate1_xPONENT	0.044636738	0.065903708	0.135437745	0.031895934	0.340233356	0.123336897	0.051245723	0.147318876	0.718724667	0.056078017
98-740	10-93	Mas	7	Ndiop	2018	NDiop2018_plate1_xPONENT	0.13896504	0.045036103	0.056245804	0.013494978	0.232910984	0.088445521	0.033782664	0.095498155	0.4500182	0.055439928
98-741	24-93	Mas	11.3	Ndiop	2018	NDiop2018_plate1_xPONENT	0.180934387	0.053076003	0.071243709	0.016363424	0.26948883	0.102379175	0.041081625	0.110362873	0.519394381	0.062548493
98-742	10-89	Mas	9.7	Ndiop	2018	NDiop2018_plate1_xPONENT	0.21097392	0.087694363	0.068334501	0.021969361	0.446794639	0.106066125	0.051908288	0.109436831	0.752777034	1.115587282
98-743	16-54	Mas	9	Ndiop	2018	NDiop2018_plate1_xPONENT	0.029302105	0.060202266	0.041783813	0.015812114	0.315577247	0.084189871	0.053553755	0.093600844	0.54429428	0.061485556
98-744	02-14	Mas	14.5	Ndiop	2018	NDiop2018_plate1_xPONENT	0.080185677	0.08287102	0.089666082	0.022895561	0.324652612	0.113733069	0.034456737	0.115400977	0.793885418	0.158006795
98-745	10-82	Mas	11.9	Ndiop	2018	NDiop2018_plate1_xPONENT	0.092745225	0.060091379	0.029512145	0.017641101	0.248974382	0.097268492	0.032066826	0.111544451	0.663873072	0.064271011
98-746	10-27	Fem	48.4	Ndiop	2018	NDiop2018_plate1_xPONENT	0.503523032	3.531992197	0.151622916	0.225771357	3.866367323	0.326086325	0.099587634	0.392024737	0.81344724	0.882896146
98-747	34-06	Fem	21	Ndiop	2018	NDiop2018_plate1_xPONENT	0.136334994	0.818662377	0.044759728	0.021636533	0.661383709	0.571526866	0.106716236	0.589957879	0.679591384	0.128713098
98-748	19-02	Fem	57.4	Ndiop	2018	NDiop2018_plate1_xPONENT	0.129786443	0.39229002	0.249601733	0.17853308	0.618728454	0.574465922	0.217113175	0.529172423	0.755310237	1.151538349
98-749	19-62	Mas	11.9	Ndiop	2018	NDiop2018_plate2_xPONENT	0.009905995	0.142337298	0.137767525	0.035057643	0.521216525	0.157262175	0.055823156	0.150638737	1.28679859	0.215722539
98-750	10-81	Mas	12.1	Ndiop	2018	NDiop2018_plate2_xPONENT	0.015466566	0.042556854	0.121799961	0.013450355	0.302356891	0.06875193	0.030067047	0.071342724	0.502531687	0.045410499
98-751	02-15	Fem	11.8	Ndiop	2018	NDiop2018_plate2_xPONENT	0.009922917	0.056670532	0.031266224	0.015387837	0.247068749	0.077158438	0.029363008	0.082647475	0.584652118	0.049416744
98-752	05-54	Fem	11	Ndiop	2018	NDiop2018_plate2_xPONENT	0.238939211	0.047173335	0.041352337	0.019096224	0.330654018	0.215252979	0.080297	0.299971598	0.478297135	0.047937832
98-753	05-51	Fem	13.2	Ndiop	2018	NDiop2018_plate2_xPONENT	0.025519025	0.058605043	0.076253295	0.018354067	0.31337595	0.105546216	0.039974447	0.123849408	0.726157617	0.044726668
98-754	01-65	Fem	12.9	Ndiop	2018	NDiop2018_plate2_xPONENT	0.012222399	0.07001294	0.060652812	0.020882163	0.668022085	0.320721304	0.051355766	0.505700746	0.768769098	0.104558516
98-755	27-97	Fem	13.9	Ndiop	2018	NDiop2018_plate2_xPONENT	0.048681334	0.054163523	0.068212685	0.018015055	0.336972017	0.104880252	0.055100863	0.120430847	0.639117819	0.034966693
98-756	24-92	Fem	11.7	Ndiop	2018	NDiop2018_plate2_xPONENT	0.158249709	0.211638091	0.051661961	0.043740527	0.468950684	0.152005107	0.062476655	0.157908635	1.700046704	0.283545974
98-757	27-b2	Fem	12.3	Ndiop	2018	NDiop2018_plate2_xPONENT	0.097631282	0.050833673	0.031372452	0.018652634	0.246104382	0.101457189	0.045371104	0.129631805	0.6265091	0.04308973
98-758	19-53	Fem	15.1	Ndiop	2018	NDiop2018_plate2_xPONENT	0.010916577	0.144245227	0.041103627	0.036452013	0.5462657	0.148873043	0.064317424	0.150932464	1.234790157	0.105912002
98-759	05-50	Fem	13.6	Ndiop	2018	NDiop2018_plate2_xPONENT	0.212750873	0.073588376	0.090083633	0.041516187	0.314840285	0.16590872	0.054283069	0.181662596	0.779178775	0.134525108
98-760	01-73	Fem	14	Ndiop	2018	NDiop2018_plate2_xPONENT	0.073631827	0.053924287	0.089436483	0.017400361	0.467285981	0.107019447	0.147119143	0.099021321	0.685348079	0.039200055
98-761	01-69	Fem	8.6	Ndiop	2018	NDiop2018_plate2_xPONENT	0.089441337	0.042433074	0.106332716	0.230430249	0.463730931	0.10547962	0.078903263	0.092761414	0.567094245	0.076998438
98-762	27-b3	Fem	11.7	Ndiop	2018	NDiop2018_plate2_xPONENT	0.011889157	0.076482205	0.03695063	0.024551565	0.279714884	0.287096433	0.043773977	0.387489563	0.919080881	0.055407512
98-763	10-72	Fem	15.7	Ndiop	2018	NDiop2018_plate2_xPONENT	0.230539618	0.123161996	0.060867623	0.083383094	0.665422035	0.164162734	0.120631451	0.180608678	1.10399211	0.800117135
98-764	07-26	Fem	11.9	Ndiop	2018	NDiop2018_plate2_xPONENT	0.147825371	0.123496054	0.097275879	0.051252432	0.380392847	0.149360935	0.045564063	0.150941087	0.741233466	0.052806128
98-765	16-11	Mas	51.6	Ndiop	2018	NDiop2018_plate2_xPONENT	0.168757098	0.223134464	0.197938148	0.308366384	1.65899355	0.193504291	0.069852445	0.203537778	0.806798787	0.567464336
98-766	10-31	Fem	25.6	Ndiop	2018	NDiop2018_plate2_xPONENT	0.160085425	0.058185288	0.062874332	0.017046447	0.698152445	0.077550778	0.035010316	0.089528251	0.658710954	0.048759486
98-767	19-17	Fem	54.4	Ndiop	2018	NDiop2018_plate2_xPONENT	0.566086187	1.971906353	1.268930497	1.132798496	1.261359154	0.138774405	0.068847559	0.147799548	0.861175126	1.895992087
98-768	10-44	Fem	50	Ndiop	2018	NDiop2018_plate2_xPONENT	0.073194512	0.759522387	0.075551582	0.599308191	0.892066823	0.231125243	0.079893645	0.273317277	0.817560882	1.786346659
98-769	10-58	Mas	38.6	Ndiop	2018	NDiop2018_plate2_xPONENT	1.114537948	1.084282936	0.880418658	1.178581351	2.201874608	0.258679989	0.172032686	0.284144786	1.607844208	0.746734891
98-770	19-55	Fem	30	Ndiop	2018	NDiop2018_plate2_xPONENT	0.548340353	3.799371091	0.350490965	0.503608333	0.618551974	0.158097239	0.254240697	0.177921205	0.896261084	0.930937167
98-771	32-08	Fem	35.8	Ndiop	2018	NDiop2018_plate2_xPONENT	0.102628461	1.345690636	0.058118414	0.145511218	1.078001307	0.110922581	0.196892286	0.137932178	0.867643291	0.953222196
98-772	01-71	Fem	10	Ndiop	2018	NDiop2018_plate2_xPONENT	0.014577614	0.082004844	0.059235609	0.02173728	0.373366073	0.121011666	0.044744314	0.137220224	0.769856241	0.091118618
98-773	05-03	Fem	58.9	Ndiop	2018	NDiop2018_plate2_xPONENT	0.550800969	1.882457452	0.05297602	0.208079739	0.508888553	0.107213156	0.032341811	0.152965923	0.580278789	0.19450648
98-775	34-07	Fem	20.9	Ndiop	2018	NDiop2018_plate2_xPONENT	0.210359388	0.492832869	0.079907065	0.320455629	1.524001009	0.129698458	0.144879906	0.145812977	1.204841939	0.407032031
98-776	19-79	Fem	7.2	Ndiop	2018	NDiop2018_plate2_xPONENT	0.023140709	0.115354923	0.067669043	0.036062042	0.662360416	0.171894881	0.071802569	0.149046408	1.404918431	0.093797247
98-777	19-74	Mas	9.1	Ndiop	2018	NDiop2018_plate2_xPONENT	0.374475188	0.167670818	0.092524313	0.050060165	0.527525167	0.183231344	0.063489525	0.199719854	1.937279135	0.143372368
98-778	19-93	Fem	10.9	Ndiop	2018	NDiop2018_plate2_xPONENT	0.152997603	0.045736342	0.03017767	0.014110286	0.26393767	0.202678687	0.032853217	0.206812978	0.520590916	0.18774047
98-779	19-59	Mas	13.2	Ndiop	2018	NDiop2018_plate2_xPONENT	0.286276432	0.164603214	0.100882879	0.048421647	0.627681618	0.188200022	1.339953586	0.193768227	1.489783993	0.724728707
98-780	01-04	Fem	56.5	Ndiop	2018	NDiop2018_plate2_xPONENT	0.208213936	0.292136508	0.066105369	0.39421464	1.059780406	0.138784248	0.040878127	0.145306093	0.646697934	2.743916309
98-781	19-68	Fem	17.1	Ndiop	2018	NDiop2018_plate2_xPONENT	0.095613871	0.194323108	0.078265623	0.018293662	0.368519906	0.136526626	0.041144912	0.135116433	0.700885585	0.128350097
98-782	19-20	Mas	27.3	Ndiop	2018	NDiop2018_plate2_xPONENT	0.053209434	0.311190406	0.104724085	0.214107464	3.504800756	0.774056544	0.155268724	0.691947923	1.975164818	0.386678372
98-783	36-02	Fem	29.4	Ndiop	2018	NDiop2018_plate2_xPONENT	0.460817494	0.332099469	0.940415802	0.519841042	1.667088609	0.220962905	0.165841376	0.226834977	1.52283469	0.703022984
98-784	27-b10	Fem	8.3	Ndiop	2018	NDiop2018_plate2_xPONENT	0.015409505	0.080917375	0.033408163	0.025261791	0.363971469	0.196692527	0.040888557	0.231094302	0.889068156	0.07728118
98-785	06-04	Fem	42.4	Ndiop	2018	NDiop2018_plate2_xPONENT	0.458138278	1.476474432	0.146646349	0.155025269	1.175886349	0.200630408	0.067168295	0.266863349	0.979160872	0.916780843
98-786	39-02	Mas	10.5	Ndiop	2018	NDiop2018_plate2_xPONENT	0.023141402	0.061946399	0.053709094	0.019018523	0.342016684	0.11523514	0.042062771	0.133424127	0.697271787	0.068330461
98-787	19-87	Fem	35	Ndiop	2018	NDiop2018_plate2_xPONENT	0.344826451	0.411642135	0.160632403	0.522086937	1.162005089	0.132784191	0.528240619	0.140396527	0.920028999	0.943966767
98-788	17-03	Mas	41.4	Ndiop	2018	NDiop2018_plate2_xPONENT	0.064229102	1.872606364	0.047007376	0.975712938	3.332647342	0.915449061	0.099881357	0.938661	0.919810574	1.385045686
98-789	39-01	Fem	14	Ndiop	2018	NDiop2018_plate2_xPONENT	0.0300637	0.054960575	0.045831992	0.019578134	0.28558254	0.093104249	0.031686989	0.106365865	0.76129822	0.068357034
98-790	37-03	Fem	6.8	Ndiop	2018	NDiop2018_plate2_xPONENT	0.029461613	0.064269716	0.047051244	0.015110693	0.270698525	0.087705878	0.377212591	0.092260189	0.566265226	0.034159917
98-791	37-01	Fem	32.1	Ndiop	2018	NDiop2018_plate2_xPONENT	0.16199189	0.075266588	0.075617385	0.30571628	0.377054072	0.097714754	0.094701451	0.114594285	0.719073927	0.259455707
98-792	10-42	Fem	56.7	Ndiop	2018	NDiop2018_plate2_xPONENT	0.659301471	0.434634885	0.656946729	0.805916389	1.34548185	0.414571433	0.238890192	0.407624205	1.561643735	1.561784301
98-793	19-60	Fem	68	Ndiop	2018	NDiop2018_plate2_xPONENT	0.013329893	0.100942897	0.068523026	0.033380141	0.3926197	0.256560482	0.082254947	0.299092569	1.218895202	0.434735252
98-795	27-04	Fem	51.2	Ndiop	2018	NDiop2018_plate2_xPONENT	0.706467912	1.469725069	0.27273871	0.722684174	1.985850962	0.268838561	0.138669202	0.329811383	1.263154757	0.738885742
98-796	36-06	Fem	7.4	Ndiop	2018	NDiop2018_plate2_xPONENT	0.086363156	0.039197249	0.042710445	0.013634496	0.276851744	0.10133558	0.085208979	0.106741243	0.466567046	0.034963859
98-797	01-63	Mas	15.3	Ndiop	2018	NDiop2018_plate2_xPONENT	0.079207183	0.252707165	0.117213899	0.062361228	0.806163328	0.372261798	0.085745157	0.442630099	2.191965183	0.197711262
98-798	09-21	Fem	8.2	Ndiop	2018	NDiop2018_plate2_xPONENT	0.061024439	0.065336157	0.049720693	0.019959457	0.406354894	0.202898455	0.048602515	0.304783075	0.732273365	0.050905576
98-799	10-73	Mas	15.7	Ndiop	2018	NDiop2018_plate2_xPONENT	0.073903503	0.078949144	0.074455052	0.030351242	0.487426257	0.266600629	0.073819512	0.274546623	0.920376486	0.160060629
98-800	01-60	Mas	16.2	Ndiop	2018	NDiop2018_plate2_xPONENT	0.011916302	0.06118624	0.039207859	0.016242555	0.248429155	0.099242132	0.042455532	0.119925583	0.617807072	0.05242807
98-801	36-07	Fem	6.6	Ndiop	2018	NDiop2018_plate2_xPONENT	0.009775817	0.059084304	0.119458076	0.01727689	0.316652915	2.467014169	0.04788283	2.593463395	0.643436504	0.062431817
98-802	04-03	Fem	35.6	Ndiop	2018	NDiop2018_plate2_xPONENT	0.19137132	0.949236156	0.07852956	0.480083651	1.850107529	0.446918233	0.049315192	0.530279568	0.744569315	4.673224331
98-803	10-23	Fem	28.8	Ndiop	2018	NDiop2018_plate2_xPONENT	0.07474244	0.198596013	0.08160053	0.113615656	1.177587562	0.115321427	0.066323448	0.114575422	1.106558515	1.709461249
98-804	32-13	Mas	63.7	Ndiop	2018	NDiop2018_plate2_xPONENT	0.196688977	0.742838225	0.098315669	0.613934445	0.393283518	0.125089688	0.304829678	0.152081237	0.741422104	3.47000488
98-805	26-05	Fem	30.1	Ndiop	2018	NDiop2018_plate2_xPONENT	0.025974821	1.274690208	0.59823446	0.21671499	0.803106378	0.393307457	0.060086831	0.386982411	1.009918183	1.134020916
98-806	05-07	Fem	26.7	Ndiop	2018	NDiop2018_plate2_xPONENT	0.386495332	0.682704938	0.562493292	0.634131265	0.660133943	0.105073671	0.138374223	0.128268531	0.62738773	0.972226973
98-807	11-26	Fem	15.3	Ndiop	2018	NDiop2018_plate2_xPONENT	0.013208089	0.102519149	0.11626402	0.028255429	0.692963592	0.111720583	0.053860646	0.103355559	0.9735813	0.137099211
98-808	02-01	Mas	56.7	Ndiop	2018	NDiop2018_plate2_xPONENT	0.027307556	0.197096329	0.110526319	0.536059381	0.620314978	0.208212568	0.234891347	0.198769685	0.546086355	0.316010492
98-809	03-02	Fem	60.6	Ndiop	2018	NDiop2018_plate2_xPONENT	0.134096801	0.755478801	0.113487258	0.409048454	0.850605628	0.23650103	0.118700722	0.25995185	1.069198994	2.116303366
98-810	11-28	Fem	11.2	Ndiop	2018	NDiop2018_plate2_xPONENT	0.061584769	0.207492936	0.163009998	0.031523685	0.500273862	0.196964995	0.058541856	0.207416062	1.073542586	0.169672147
98-811	01-78	Fem	24	Ndiop	2018	NDiop2018_plate2_xPONENT	0.060980084	0.570076025	0.049707277	0.073788947	0.469641654	0.197509059	0.049930736	0.241266447	0.735892144	0.072497214
98-812	10-43	Fem	41	Ndiop	2018	NDiop2018_plate2_xPONENT	0.568030135	3.118516162	0.074689077	0.582525317	1.153488708	0.340653062	0.158985141	0.387008822	1.100348474	0.192063474
98-813	10-52	Mas	21.8	Ndiop	2018	NDiop2018_plate2_xPONENT	0.815812895	5.197482763	1.048690692	1.066849558	6.08095431	1.426436617	0.13405318	1.322818773	0.769841347	0.285973746
98-814	19-b6	Fem	18	Ndiop	2018	NDiop2018_plate2_xPONENT	0.106119008	0.175779419	0.264000192	0.112705591	1.857361804	0.300383016	0.080487025	0.326069183	1.274830252	0.20913546
98-815	36-15	Fem	19.2	Ndiop	2018	NDiop2018_plate2_xPONENT	0.051592837	0.743705503	0.102407761	0.017367631	0.375340683	0.07725225	0.033479356	0.086347906	0.534852691	0.307371569
98-816	24-b6	Mas	7	Ndiop	2018	NDiop2018_plate2_xPONENT	0.091145951	0.03405707	0.018839858	0.017392644	0.346596961	0.06276056	0.024950864	0.05553828	0.530151699	0.040824237
98-817	27-b18	Fem	19	Ndiop	2018	NDiop2018_plate2_xPONENT	0.033612925	0.075453059	0.053924447	0.091963263	0.411807776	0.162991793	0.046119798	0.203488732	0.717966908	0.130760507
98-818	27-b12	Fem	7	Ndiop	2018	NDiop2018_plate2_xPONENT	0.011528656	0.0658662	0.087708211	0.022172222	0.306879116	0.082905427	0.035926546	0.078138078	0.836602999	0.047661109
98-819	01-02	Fem	56.4	Ndiop	2018	NDiop2018_plate2_xPONENT	0.399157297	1.195188798	0.194972316	0.896882571	0.903517502	0.25844719	0.157540393	0.283801204	1.560501998	1.397709633
98-820	09-19	Mas	6.4	Ndiop	2018	NDiop2018_plate2_xPONENT	0.084804601	0.035464706	0.146372081	0.026778967	0.395701923	0.219740134	0.060218675	0.219904077	0.51579563	0.050711058
98-821	24-03	Fem	62	Ndiop	2018	NDiop2018_plate2_xPONENT	0.367556527	1.492192529	0.110414654	0.152641135	1.325827505	0.083600057	0.04712175	0.093240541	0.632232628	2.563275262
98-822	27-78	Fem	20.3	Ndiop	2018	NDiop2018_plate2_xPONENT	0.022844603	0.137847774	0.109467315	0.044115463	0.615600821	0.143588465	0.058274582	0.139362283	1.14449386	0.082714966
98-823	27-b14	Mas	6.3	Ndiop	2018	NDiop2018_plate2_xPONENT	0.029354999	0.041962536	0.034301666	0.013815179	0.220901654	0.085571315	0.028031036	0.110255197	0.515209893	0.035939643
98-824	27-96	Mas	14.7	Ndiop	2018	NDiop2018_plate2_xPONENT	0.032973355	0.065050501	0.050843143	0.019068549	0.251146239	0.170116172	0.034306929	0.195580717	0.677266608	0.048204631
98-825	20-01	Mas	69	Ndiop	2018	NDiop2018_plate2_xPONENT	0.307905425	1.20795911	0.174136627	0.726454962	0.792885035	0.257112943	0.319299807	0.259409667	1.131373872	3.394488899
98-826	13-02	Fem	61.6	Ndiop	2018	NDiop2018_plate2_xPONENT	0.836790132	4.932637695	0.81640701	0.296240947	2.062484374	0.154971837	0.090331191	0.188320518	1.345905657	1.090725682
98-827	19-88	Fem	19	Ndiop	2018	NDiop2018_plate2_xPONENT	0.058495788	0.297439749	0.076876155	0.26350863	0.56304005	0.476173215	0.10734939	0.475835897	1.002680624	0.491407315
98-828	09-02	Fem	62	Ndiop	2018	NDiop2018_plate2_xPONENT	0.041497524	0.221336433	0.074384899	0.020375107	0.663508287	0.072223056	0.051736956	0.070485793	0.554138038	0.440819913
98-829	24-02	Fem	76.2	Ndiop	2018	NDiop2018_plate2_xPONENT	0.786768613	0.803634071	0.06635734	0.91816016	2.967395053	0.153008108	0.065612401	0.188187668	0.674218672	1.868099305
98-830	10-96	Fem	6.2	Ndiop	2018	NDiop2018_plate2_xPONENT	0.014004346	0.075730777	0.147712426	0.022747266	0.397345093	0.155779101	0.041333307	0.202259386	0.867032698	0.172153775
98-831	37-02	Fem	6.4	Ndiop	2018	NDiop2018_plate2_xPONENT	0.025686974	0.065555157	0.25572211	0.019915284	0.35465831	1.357537309	0.051779655	1.283976364	0.736765844	0.101499356
98-832	10-19	Mas	25.8	Ndiop	2018	NDiop2018_plate2_xPONENT	0.290741753	0.360241916	0.120634911	0.868372749	2.488714566	0.14094603	0.091428809	0.149774799	0.782733048	0.216150197
98-833	08-29	Fem	8.9	Ndiop	2018	NDiop2018_plate3_xPONENT	0.071001024	0.029998495	0.103624082	0.020225945	0.222558816	0.067391455	0.028706082	0.089270917	0.33534851	0.044039474
98-834	08-05	Fem	35.8	Ndiop	2018	NDiop2018_plate3_xPONENT	0.382848936	2.27127458	0.027718861	0.740470807	0.632589358	0.12175167	0.028565216	0.143740529	0.624024621	2.044234043
98-835	10-46	Fem	23.1	Ndiop	2018	NDiop2018_plate3_xPONENT	0.047340896	0.082433248	0.038057737	0.044040234	0.344509986	0.117540564	0.049569048	0.125161141	0.647813468	0.119913863
98-836	19-90	Mas	11	Ndiop	2018	NDiop2018_plate3_xPONENT	0.035603987	0.053390785	0.23758405	0.015965586	0.262284677	0.160621695	0.028404228	0.194171623	0.519388334	0.032572167
98-837	14-29	Mas	12.6	Ndiop	2018	NDiop2018_plate3_xPONENT	0.012976874	0.075702012	0.035718734	0.023464378	0.365410175	0.119899487	0.041936938	0.130473612	0.847053011	0.171745887
98-838	04-18	Fem	17.2	Ndiop	2018	NDiop2018_plate3_xPONENT	0.028644879	0.260058264	0.16647183	0.045229441	0.67101186	0.168987301	0.059295766	0.185047823	1.069873844	0.903238372
98-839	26-24	Fem	44.1	Ndiop	2018	NDiop2018_plate3_xPONENT	0.17750463	2.095257695	0.071179985	0.752060839	0.876595385	0.128697084	0.054500798	0.143846413	0.433904041	0.242933353
98-840	10-15	Mas	44.5	Ndiop	2018	NDiop2018_plate3_xPONENT	0.007868793	0.148433801	0.025213109	0.014691886	0.791632027	0.087343374	0.029155364	0.099302961	0.502965336	0.045793976
98-841	07-32	Fem	27.3	Ndiop	2018	NDiop2018_plate3_xPONENT	0.008318489	0.142528337	0.0236886	0.014804457	0.750116018	0.096074195	0.027565013	0.109691465	0.457176165	0.044197434
98-842	24-52	Fem	23.6	Ndiop	2018	NDiop2018_plate3_xPONENT	0.047271819	0.200093835	0.085718135	0.031995197	0.405534942	1.117802728	0.030470984	1.270429028	0.488096759	0.066442585
98-843	05-35	Fem	43.2	Ndiop	2018	NDiop2018_plate3_xPONENT	0.038682729	0.37954086	0.063882688	0.038441626	0.382511853	0.126732231	0.044644444	0.151456734	0.657961356	0.12279001
98-844	14-06	Mas	48	Ndiop	2018	NDiop2018_plate3_xPONENT	0.232696812	0.328554231	0.035397528	0.155575766	0.356637169	0.133543816	0.018294285	0.155390138	0.266786212	0.170522887
98-845	15-08	Fem	11.2	Ndiop	2018	NDiop2018_plate3_xPONENT	0.011071481	0.087147087	0.056139328	0.02681512	0.625741775	0.168538268	0.082315315	0.172443198	0.881811113	0.14946616
98-846	08-01	Mas	71.5	Ndiop	2018	NDiop2018_plate3_xPONENT	0.498405479	1.048532619	0.465772943	0.912480546	1.150576732	0.11967717	0.054513193	0.106726442	0.932484307	3.30544933
98-847	24-b2	Fem	8.1	Ndiop	2018	NDiop2018_plate3_xPONENT	0.17080063	0.046844081	0.019736781	0.013045182	0.227774233	0.171960138	0.022942847	0.212507891	0.470406394	0.037158411
98-848	24-b3	Fem	7.8	Ndiop	2018	NDiop2018_plate3_xPONENT	0.187419821	0.04638737	0.032694622	0.021434042	0.235306082	0.115171199	0.041488677	0.135155917	0.492534826	0.108128942
98-849	14-30	Fem	10.6	Ndiop	2018	NDiop2018_plate3_xPONENT	0.014058942	0.073742501	0.380545349	0.148515972	0.391652168	0.115215167	0.036668628	0.122462627	0.819276574	0.057283654
98-850	27-56	Mas	43.5	Ndiop	2018	NDiop2018_plate3_xPONENT	0.338051062	1.051845772	0.209724478	0.486655942	2.795216259	0.537710348	0.08017346	0.534301184	1.841038502	0.322796045
98-851	19-03	Fem	48.4	Ndiop	2018	NDiop2018_plate3_xPONENT	1.241213581	2.090030864	0.221603876	0.882846967	1.090834407	0.210796637	0.058099867	0.238942779	1.294907086	1.612690441
98-852	15-09	Mas	7	Ndiop	2018	NDiop2018_plate3_xPONENT	0.008756999	0.074996039	0.057030485	0.024205532	0.420594688	0.20104849	0.040403896	0.201965956	0.716472897	0.055381702
98-853	16-55	Mas	13	Ndiop	2018	NDiop2018_plate3_xPONENT	0.008549937	0.073041357	0.056319175	0.022868725	0.420056554	0.201113617	0.041148763	0.19985906	0.705503642	0.051374756
98-854	24-26	Fem	44.4	Ndiop	2018	NDiop2018_plate3_xPONENT	0.678546763	1.549251454	0.12657307	0.750318752	1.701465093	0.164229882	0.546910248	0.155174515	1.37690274	0.311310772
98-855	26-40	Mas	9.3	Ndiop	2018	NDiop2018_plate3_xPONENT	0.007677224	0.020988534	0.013721552	0.007247018	0.139698612	0.090593764	0.014962948	0.094470052	0.270159993	0.024603017
98-856	26-36	Fem	11.3	Ndiop	2018	NDiop2018_plate3_xPONENT	0.04658743	0.10002581	0.134928273	0.036481352	0.383084546	0.097838441	0.045340604	0.107134818	0.948465691	0.06471927
98-857	34-01	Mas	8.1	Ndiop	2018	NDiop2018_plate3_xPONENT	0.024410685	0.076663671	0.087064251	0.02342095	0.332870573	0.144373594	0.039097025	0.156892568	0.628723243	0.055439665
98-858	14-31	Mas	8.3	Ndiop	2018	NDiop2018_plate3_xPONENT	0.323391239	0.078008471	0.261906002	0.017200187	0.489688637	0.072175255	0.031518726	0.070368478	0.531452715	0.208852774
98-859	12-19	Fem	17.6	Ndiop	2018	NDiop2018_plate3_xPONENT	0.018452879	0.092235214	0.312788635	0.040873043	0.495168677	0.152098902	0.253587914	0.167292636	0.891636632	0.193336487
98-860	27-02	Fem	63.4	Ndiop	2018	NDiop2018_plate3_xPONENT	0.281593019	0.837257042	0.549566276	0.601846207	0.632144043	0.134244567	0.042744946	0.108313939	0.642302342	1.062770203
98-861	26-38	Mas	9.9	Ndiop	2018	NDiop2018_plate3_xPONENT	0.082374764	0.067233585	0.081808852	0.246095524	0.308900576	0.107550039	0.039177521	0.099813365	0.655408896	0.052202516
98-862	26-41	Mas	9	Ndiop	2018	NDiop2018_plate3_xPONENT	0.01315183	0.070266523	0.049939721	0.02165774	0.389181706	0.212122844	0.050731115	0.199598717	0.740442758	0.068662151
98-863	32-18	Fem	14.3	Ndiop	2018	NDiop2018_plate3_xPONENT	0.385288092	0.893786098	0.341128396	0.177265126	1.21050074	0.198886601	0.097172103	0.203656511	0.950474974	0.337508974
98-864	16-31	Fem	44	Ndiop	2018	NDiop2018_plate3_xPONENT	0.359254976	1.304260987	0.175478984	0.027149814	0.857774648	0.10808948	0.056545244	0.108419565	0.665022471	0.24486988
98-865	19-42	Mas	22.9	Ndiop	2018	NDiop2018_plate3_xPONENT	0.339071437	1.152184765	0.164464705	0.025377682	0.781674143	0.098735404	0.052551284	0.104584594	0.603618464	0.23384696
98-866	32-03	Fem	57	Ndiop	2018	NDiop2018_plate3_xPONENT	0.141151652	0.15975344	0.652124042	0.048427333	0.78042509	0.163046297	0.082129536	0.169804823	1.085841979	0.29923739
98-867	01-40	Mas	21.5	Ndiop	2018	NDiop2018_plate3_xPONENT	0.084684213	0.1976945	0.429376219	0.046416546	0.560366361	0.172124197	0.070805905	0.167278501	1.098374517	0.401254725
98-868	32-16	Fem	16	Ndiop	2018	NDiop2018_plate3_xPONENT	0.009724014	0.077126813	0.133734348	0.021827252	0.318267993	0.361316511	0.033662476	0.433167088	0.711668326	0.484575234
98-869	34-02	Fem	6.9	Ndiop	2018	NDiop2018_plate3_xPONENT	0.009959937	0.053467576	0.023795344	0.019833129	0.234298943	0.116379789	0.027013218	0.160713146	0.569094419	1.05915917
98-870	07-25	Mas	44.9	Ndiop	2018	NDiop2018_plate3_xPONENT	0.219825426	0.504551815	0.148274924	0.499705978	3.338800863	0.270770562	0.055550145	0.338918827	0.390035839	2.072998918
98-871	32-15	Fem	17.6	Ndiop	2018	NDiop2018_plate3_xPONENT	0.95487151	0.928139012	0.089812281	0.134000813	0.61916375	0.132949137	0.334168951	0.138782976	0.782783038	0.089859212
98-872	19-57	Fem	12.2	Ndiop	2018	NDiop2018_plate3_xPONENT	0.150011791	0.0596424	0.071237725	0.016264462	0.40549643	0.098691984	0.046661765	0.104317056	0.62029754	0.152015881
98-873	27-71	Fem	39	Ndiop	2018	NDiop2018_plate3_xPONENT	0.229265583	0.478360974	0.028503759	0.732468596	3.424617329	0.11153938	0.02913772	0.112518221	0.705110594	0.159654199
98-874	08-17	Mas	45.8	Ndiop	2018	NDiop2018_plate3_xPONENT	1.697070507	3.453025656	0.093444999	0.888851118	0.659437612	0.081009952	0.04368959	0.093874324	0.509425891	0.583370339
98-875	10-02	Fem	77	Ndiop	2018	NDiop2018_plate3_xPONENT	0.528945795	0.842435628	0.175063975	0.754332191	0.71064194	0.099803021	0.064365902	0.096550734	0.806797078	1.316101075
98-876	34-03	Fem	27.3	Ndiop	2018	NDiop2018_plate3_xPONENT	0.008247455	0.042771486	0.022542712	0.013921474	0.207045848	0.06080741	0.024192407	0.063411969	0.491841521	0.029044183
98-877	24-91	Fem	12.1	Ndiop	2018	NDiop2018_plate3_xPONENT	0.008103541	0.041920787	0.023098592	0.013408478	0.203253271	0.058364669	0.02546253	0.05969573	0.472711549	0.031197313
98-878	24-b14	Fem	18	Ndiop	2018	NDiop2018_plate3_xPONENT	0.079045221	0.08970522	0.058375145	0.048567981	0.35903456	0.134579005	0.048356525	0.145542878	0.85267895	0.076645539
98-879	32-06	Mas	26.9	Ndiop	2018	NDiop2018_plate3_xPONENT	0.030515146	0.147956987	0.103697995	0.050840907	0.33077927	0.048990807	0.022234874	0.051368634	0.401822029	0.188651602
98-880	19-07	Mas	31.8	Ndiop	2018	NDiop2018_plate3_xPONENT	0.022867287	0.846252931	0.056039698	0.166542069	1.510140539	0.069972971	0.044292862	0.077688386	0.535338788	0.108041149
98-881	05-01	Mas	62	Ndiop	2018	NDiop2018_plate3_xPONENT	0.096465028	0.151252051	0.201955563	0.624927347	0.523994678	0.088432702	0.328973405	0.090201263	0.607539854	1.674546782
98-882	19-47	Mas	21.2	Ndiop	2018	NDiop2018_plate3_xPONENT	0.026266354	0.153327746	0.059956423	0.087316487	0.586083061	0.217400195	0.05538026	0.216720912	1.378011161	0.207385719
98-883	45-01	Fem	21.7	Ndiop	2018	NDiop2018_plate3_xPONENT	0.021681185	0.110751245	0.33689532	0.030686074	0.532587983	0.13441742	0.057808512	0.131353842	0.942614514	0.068076413
98-884	19-83	Mas	6	Ndiop	2018	NDiop2018_plate3_xPONENT	0.031878554	0.043397856	0.045223867	0.013480245	0.218254757	0.207894699	0.0277575	0.20972945	0.473683044	0.058316152
98-885	02-02	Fem	53.7	Ndiop	2018	NDiop2018_plate3_xPONENT	1.783192854	1.124343578	0.37018755	1.020470503	1.386922541	0.24689828	0.139885844	0.262228374	2.025047396	1.562914941
98-886	19-81	Fem	7	Ndiop	2018	NDiop2018_plate3_xPONENT	0.013163912	0.081518223	0.031334113	0.027588155	0.286829339	0.208797157	0.033229089	0.261942075	0.929525595	0.126795262
98-887	10-12	Fem	37.1	Ndiop	2018	NDiop2018_plate3_xPONENT	1.104616279	1.26284234	0.44161046	1.162430493	6.775459463	0.164783889	0.171593702	0.202376129	0.746669256	0.744239737
98-888	19-01	Mas	74	Ndiop	2018	NDiop2018_plate3_xPONENT	0.043892161	0.224954347	0.370830607	0.73472276	2.569371393	0.495035102	0.611568089	0.501946526	0.990302543	0.19745394
98-889	32-23	Fem	22.6	Ndiop	2018	NDiop2018_plate3_xPONENT	0.040151626	0.214527221	0.341250019	0.71954976	2.264914103	0.467801682	0.554366933	0.457649795	0.876313236	0.186564575
98-890	26-39	Fem	9.3	Ndiop	2018	NDiop2018_plate3_xPONENT	0.0091827	0.055294011	0.092755201	0.017034349	0.286271458	0.077248698	0.029707015	0.082278686	0.562333606	0.036382853
98-891	15-02	Fem	58.6	Ndiop	2018	NDiop2018_plate3_xPONENT	0.106648694	0.560830408	0.512050026	0.205360898	0.167806778	0.038599068	0.050168091	0.042150257	0.389907777	0.71239737
98-892	10-90	Fem	9.1	Ndiop	2018	NDiop2018_plate3_xPONENT	0.016969328	0.021651486	0.106661292	0.007551404	0.126710412	0.040534242	0.029843359	0.043366388	0.274143198	0.021563148
98-893	14-28	Fem	39.7	Ndiop	2018	NDiop2018_plate3_xPONENT	0.013579042	0.043089095	0.036983496	0.018455256	0.25194566	0.070235959	0.026780191	0.075762163	0.399229867	0.088457579
98-894	11-17	Fem	22.6	Ndiop	2018	NDiop2018_plate3_xPONENT	0.043712058	0.082664419	0.063056387	0.086641719	1.157278182	0.092620449	0.054459676	0.108876514	0.474182041	0.631634719
98-895	11-22	Mas	50.4	Ndiop	2018	NDiop2018_plate3_xPONENT	0.227401189	0.030682356	0.022866665	0.010186314	0.218793872	0.074495157	0.029011145	0.097138754	0.358430757	0.10400539
98-896	04-02	Fem	59	Ndiop	2018	NDiop2018_plate3_xPONENT	0.050007025	2.309289614	0.829502275	0.740580491	2.377131527	0.126606921	0.076644532	0.145645164	0.603918722	1.203075394
98-897	27-89	Mas	18.3	Ndiop	2018	NDiop2018_plate3_xPONENT	0.015916569	0.10389417	0.058656239	0.031298782	0.436460153	0.174814808	0.063409009	0.205994194	1.044702864	0.086614267
98-898	11-29	Fem	8.9	Ndiop	2018	NDiop2018_plate3_xPONENT	0.238792827	0.067010055	0.024969375	0.026819449	0.331571158	0.075183267	0.025427971	0.069791768	0.581388469	0.0665958
98-899	24-b7	Fem	22.7	Ndiop	2018	NDiop2018_plate3_xPONENT	0.157135452	1.420188809	0.072545833	0.046156507	1.27164814	0.064631315	0.027680213	0.087659521	0.333356908	0.025494505
98-900	27-b11	Fem	33	Ndiop	2018	NDiop2018_plate3_xPONENT	0.007019179	0.01786072	0.012278719	0.006707125	0.098399825	0.024649431	0.018187688	0.023882352	0.2543641	0.027503569
98-901	26-47	Fem	6.2	Ndiop	2018	NDiop2018_plate3_xPONENT	0.006184165	0.016227257	0.0114694	0.006538007	0.091784278	0.02099288	0.015771102	0.022181263	0.270460296	0.025012492
98-902	11-16	Fem	57	Ndiop	2018	NDiop2018_plate3_xPONENT	0.86770457	1.94122438	0.018589759	0.783056678	1.024848778	0.120684328	0.2524903	0.143951528	0.308587748	0.385157109
98-903	08-23	Fem	16.4	Ndiop	2018	NDiop2018_plate3_xPONENT	0.063117018	0.093184013	0.050976117	0.291838092	1.448652502	0.116020894	0.046183465	0.16526978	0.443800192	0.064439282
98-904	08-24	Fem	13.6	Ndiop	2018	NDiop2018_plate3_xPONENT	0.03053489	0.064500566	0.082717152	0.0294928	0.239638775	0.081825571	0.022069217	0.083732028	0.579189309	0.095213899
98-905	10-56	Fem	23.4	Ndiop	2018	NDiop2018_plate3_xPONENT	0.045698777	0.129799971	0.083438325	0.045785602	0.357265149	0.094000243	0.060254556	0.11024376	0.576199713	0.053123833
98-906	02-03	Fem	45.4	Ndiop	2018	NDiop2018_plate3_xPONENT	0.56856405	1.944328074	0.03532863	0.110587999	1.98448506	0.056191516	0.021011852	0.058489367	0.447505206	0.469598926
98-907	07-05	Mas	58.6	Ndiop	2018	NDiop2018_plate3_xPONENT	0.101163573	0.168426098	0.108898242	0.577378536	0.441021909	0.551390677	0.080250454	0.547837694	0.837470367	2.356687817
98-908	10-83	Fem	32	Ndiop	2018	NDiop2018_plate3_xPONENT	0.037274352	1.24732467	0.058613541	0.06359889	0.437660826	0.059894233	0.038583727	0.06876993	0.485906462	0.099166613
98-909	24-b8	Fem	6.2	Ndiop	2018	NDiop2018_plate3_xPONENT	0.006435916	0.023369376	0.013448868	0.007977545	0.151806039	0.08909608	0.015592759	0.092692118	0.296850078	0.147714709
98-910	50-02	Mas	11	Ndiop	2018	NDiop2018_plate3_xPONENT	0.01299645	0.041784899	0.127347777	0.014617889	0.246046967	0.061856888	0.024865237	0.062099207	0.496659342	0.090974082
98-911	33-01	Mas	6.2	Ndiop	2018	NDiop2018_plate3_xPONENT	0.044339005	0.036933163	0.06765094	0.014763653	0.190579066	0.161884149	0.019633675	0.220133888	0.516350126	0.045457379
98-912	13-04	Mas	34.9	Ndiop	2018	NDiop2018_plate3_xPONENT	0.010965545	0.04584141	0.023821869	0.015160405	0.246724318	0.080544156	0.024344356	0.074439377	0.524585908	0.042783257
98-913	27-b13	Fem	7	Ndiop	2018	NDiop2018_plate3_xPONENT	0.010567083	0.045515765	0.023806343	0.014107517	0.225110237	0.073788634	0.025749511	0.071952378	0.455599677	0.037568567
98-914	27-52	Fem	42.8	Ndiop	2018	NDiop2018_plate3_xPONENT	0.943043935	0.423628604	0.026068685	0.292623593	0.210561962	0.052450322	0.044502994	0.067942386	0.441804204	0.096476559
98-915	50-05	Mas	12	Ndiop	2018	NDiop2018_plate3_xPONENT	0.029722137	0.095802453	0.084231148	0.04442098	0.471281619	0.164584379	0.035712317	0.181554404	0.780601559	0.052033032
98-916	13-36	Fem	26	Ndiop	2018	NDiop2018_plate3_xPONENT	0.059645686	1.84450288	0.077127931	0.113791926	0.388516205	0.198949257	0.016936523	0.218824979	0.39793157	0.064190819
98-917	50-04	Mas	11	Ndiop	2018	NDiop2018_plate4_xPONENT	0.011181244	0.05885179	0.032732053	0.017491939	0.349841217	0.377051414	0.032194932	0.374547077	0.688612583	0.212262406
98-918	50-03	Mas	9	Ndiop	2018	NDiop2018_plate4_xPONENT	0.039466917	0.038336313	0.905582221	0.021323138	0.235907758	0.068112377	0.03612505	0.070607078	0.440812349	0.036332888
98-919	02-17	Mas	7.8	Ndiop	2018	NDiop2018_plate4_xPONENT	0.032020391	0.047809592	0.026518455	0.016461094	0.239022025	0.082498268	0.025975596	0.092656244	0.684058223	0.037961544
98-920	05-05	Mas	33.9	Ndiop	2018	NDiop2018_plate4_xPONENT	0.434057346	0.729905421	0.128275234	0.036776155	0.762127654	0.14290425	0.079068725	0.142226577	0.951310215	0.159981634
98-922	50-06	Mas	8	Ndiop	2018	NDiop2018_plate4_xPONENT	0.024837503	0.058946923	0.038812734	0.017783995	0.269293077	0.206581863	0.027644818	0.231970829	0.707522242	0.06035818
98-923	08-22	Mas	18.8	Ndiop	2018	NDiop2018_plate4_xPONENT	0.264913071	1.081356905	0.097526512	0.491505509	0.487867961	0.154036568	0.217385526	0.184518665	0.828172346	0.057672056
98-924	26-42	Fem	31	Ndiop	2018	NDiop2018_plate4_xPONENT	0.031447809	1.151098246	0.109973653	0.08647019	0.777098738	0.075827029	0.030420842	0.076366223	0.672268103	0.201787586
98-925	11-20	Mas	27.6	Ndiop	2018	NDiop2018_plate4_xPONENT	0.103991566	0.764775354	0.13245132	0.493336456	1.53213123	0.279163835	0.175391282	0.351400501	0.691250369	0.849854896
98-926	14-32	Mas	6.7	Ndiop	2018	NDiop2018_plate4_xPONENT	0.023025777	0.082145242	0.038158569	0.028410329	0.379386164	0.109677579	0.040769746	0.09851265	1.112349624	0.119789981
98-927	01-03	Fem	54.2	Ndiop	2018	NDiop2018_plate4_xPONENT	0.168327637	0.912733172	0.126625905	0.90790837	0.50386867	0.099263057	0.0431291	0.092783608	0.915581726	0.356956609
98-928	22-13	Mas	16.2	Ndiop	2018	NDiop2018_plate4_xPONENT	0.010657442	0.048813996	0.123989896	0.019312073	0.319842445	0.113041838	0.031176166	0.103821158	0.578818473	0.083366885
98-929	10-66	Fem	36	Ndiop	2018	NDiop2018_plate4_xPONENT	0.417091279	1.344388563	0.266624156	0.497091206	1.576866853	0.638858055	0.17199593	0.580155054	0.723232689	0.617180327
98-930	13-34	Fem	26.1	Ndiop	2018	NDiop2018_plate4_xPONENT	0.103455851	1.772082739	0.145112348	0.236060084	0.584358247	0.091869892	0.028852882	0.079190912	0.635760416	0.228356672
98-931	26-23	Mas	22.1	Ndiop	2018	NDiop2018_plate4_xPONENT	0.117525261	0.185540826	0.10311765	0.400552209	0.312283704	0.093218796	0.034417889	0.106531686	0.394053659	0.049358994
98-932	02-13	Fem	18.1	Ndiop	2018	NDiop2018_plate4_xPONENT	0.02414021	0.041696134	0.052876457	0.069859379	0.267195762	0.245653091	0.024913279	0.350702084	0.455598383	0.057884298
98-933	11-18	Mas	25.2	Ndiop	2018	NDiop2018_plate4_xPONENT	0.165767178	0.857431093	0.062221116	0.021562278	0.755887426	0.102599191	0.038315543	0.103042158	0.755336037	0.189009306
98-934	01-46	Fem	19.6	Ndiop	2018	NDiop2018_plate4_xPONENT	0.060229571	0.086694199	0.091021779	0.033251131	0.361349622	0.129876808	0.05165088	0.138960051	0.74650798	2.063591766
98-935	16-63	Fem	18.9	Ndiop	2018	NDiop2018_plate4_xPONENT	0.157371582	0.275878396	0.158905921	0.200550606	0.598329957	0.123034506	0.07730599	0.122997933	0.752524044	0.309195367
98-936	12-23	Fem	17	Ndiop	2018	NDiop2018_plate4_xPONENT	0.028012371	0.381055658	0.055343678	0.031549676	0.475682241	0.114121115	0.043412314	0.125049642	0.998354426	0.051385916
98-937	12-05	Mas	29.8	Ndiop	2018	NDiop2018_plate4_xPONENT	0.122285082	0.657178888	0.055036465	0.475878479	0.974551115	0.145878132	0.107112313	0.139461633	0.772503329	1.009114591
98-938	10-08	Mas	45	Ndiop	2018	NDiop2018_plate4_xPONENT	0.066652425	0.157654172	0.059680365	0.645228199	1.717716048	0.129523328	0.148882524	0.128954608	0.431113109	0.199786882
98-939	27-16	Mas	52.4	Ndiop	2018	NDiop2018_plate4_xPONENT	0.524702156	1.000572259	0.150506118	0.488940734	0.42060739	0.074874953	0.229826468	0.067749967	0.547581502	1.976338022
98-940	11-14	Mas	43.6	Ndiop	2018	NDiop2018_plate4_xPONENT	0.176830305	0.332237973	0.457262948	0.803588167	2.602067854	0.232921593	0.032568452	0.267383436	0.536410894	0.645217946
98-941	05-44	Mas	17.1	Ndiop	2018	NDiop2018_plate4_xPONENT	0.010217242	0.049434191	0.018946368	0.014666654	0.249513488	0.071495987	0.047389456	0.083342036	0.495145548	0.063222524
98-942	05-34	Mas	19.9	Ndiop	2018	NDiop2018_plate4_xPONENT	0.045901174	0.056110322	0.045161332	0.027422478	0.306522666	0.075873472	0.05001038	0.073391011	0.622019822	0.189749661
98-943	27-86	Mas	18.8	Ndiop	2018	NDiop2018_plate4_xPONENT	0.047704821	0.140044986	0.029780199	0.026206935	0.364148647	0.107733694	0.041865862	0.105890932	0.921873646	0.137124931
98-944	24-60	Mas	43.7	Ndiop	2018	NDiop2018_plate4_xPONENT	1.014112567	2.755234232	0.164524147	0.887883328	3.540021793	0.159946921	0.407077072	0.138658548	1.455157984	0.949265171
98-945	27-75	Mas	21.3	Ndiop	2018	NDiop2018_plate4_xPONENT	0.465601028	2.387079143	0.088283218	0.313768213	4.104621917	0.175530776	0.39084735	0.179289353	1.323840614	0.107801681
98-946	04-17	Mas	19.2	Ndiop	2018	NDiop2018_plate4_xPONENT	0.283100028	0.634050994	0.094057727	0.377310864	0.495862949	0.18813017	0.050458044	0.205979183	0.765698353	0.290207417
98-947	24-25	Mas	49.1	Ndiop	2018	NDiop2018_plate4_xPONENT	0.265046373	1.820947254	0.134906187	0.467829641	1.745181249	0.378361099	0.210780646	0.433532351	0.63312263	0.295512246
98-948	11-23	Mas	18.4	Ndiop	2018	NDiop2018_plate4_xPONENT	0.011870407	0.077039877	0.067631854	0.015867823	0.446625258	0.178547489	0.083844342	0.249098904	0.55809384	0.196431258
98-949	16-12	Fem	46.4	Ndiop	2018	NDiop2018_plate4_xPONENT	0.291651425	3.086982171	0.431308756	0.912532673	0.905799299	0.159492815	0.147313629	0.184175018	0.604053953	0.508196327
98-950	24-90	Mas	12.2	Ndiop	2018	NDiop2018_plate4_xPONENT	0.008796424	0.035814974	0.063422277	0.013112245	0.24102467	0.152777971	0.026540152	0.160616012	0.498523825	0.040375495
98-951	19-13	Mas	40.5	Ndiop	2018	NDiop2018_plate4_xPONENT	0.146004011	0.832048082	0.05673536	0.43194848	0.40417824	0.10135814	0.1973367	0.118713657	0.490112032	1.895822373
98-952	11-25	Mas	16.9	Ndiop	2018	NDiop2018_plate4_xPONENT	0.01881921	0.095195149	0.040830299	0.030428263	0.422564173	0.105851731	0.038800747	0.123335562	1.102297064	0.110899806
98-953	01-72	Fem	22	Ndiop	2018	NDiop2018_plate4_xPONENT	0.11816002	0.352008628	0.08442625	0.228769369	1.379524757	0.418813223	0.073629161	0.472981689	1.714167532	0.230176968
98-954	37-06	Fem	23	Ndiop	2018	NDiop2018_plate4_xPONENT	0.01572774	1.078052025	0.080803263	0.043141474	0.473660069	0.157057411	0.061577236	0.189028724	0.81770838	0.143632988
98-955	26-45	Fem	7.9	Ndiop	2018	NDiop2018_plate4_xPONENT	0.00589624	0.036669678	0.019246435	0.015324543	0.218394328	0.084940121	0.026289401	0.130659658	0.48306505	0.027976445
98-956	22-14	Mas	13.3	Ndiop	2018	NDiop2018_plate4_xPONENT	0.052796492	0.072554711	0.124753759	0.022608643	0.416625517	0.120194275	0.048430264	0.137046125	0.827436663	0.047255291
98-957	19-b3	Fem	19.2	Ndiop	2018	NDiop2018_plate4_xPONENT	0.029409055	0.175282906	2.882458278	0.059809653	0.816591558	0.187775398	0.075051774	0.193667764	1.53004156	0.120380514
98-958	10-25	Mas	50.7	Ndiop	2018	NDiop2018_plate4_xPONENT	0.027546809	1.450572445	0.181530644	0.811327777	2.851089459	1.21904812	0.069140632	1.113736986	1.445274773	1.20807248
98-959	05-21	Fem	24.2	Ndiop	2018	NDiop2018_plate4_xPONENT	0.038042315	0.116576758	0.039485206	0.030539183	0.508487844	0.09669529	0.065302291	0.08939157	0.878822369	0.160975743
98-960	05-38	Fem	19.2	Ndiop	2018	NDiop2018_plate4_xPONENT	0.020115571	0.09515385	0.034986726	0.026204645	0.358903895	0.097195839	0.033544604	0.086888069	0.932071421	0.370774568
98-961	01-77	Fem	20.1	Ndiop	2018	NDiop2018_plate4_xPONENT	0.016681872	3.848582435	0.254830587	0.252292976	0.217223192	0.053204265	0.024539892	0.056862936	0.388860408	1.938822191
98-962	22-11	Fem	38.9	Ndiop	2018	NDiop2018_plate4_xPONENT	0.044720473	0.25936616	0.151148673	0.340280941	2.538707188	0.072043753	0.047467607	0.078962122	0.513692223	0.300751529
98-963	01-26	Fem	23.9	Ndiop	2018	NDiop2018_plate4_xPONENT	0.009518415	0.089071734	0.049599531	0.023313723	0.408624673	0.070969121	0.030141903	0.065000768	0.881532712	0.06497384
98-964	32-11	Mas	18.7	Ndiop	2018	NDiop2018_plate4_xPONENT	0.014470494	0.074932246	0.164322763	0.018803265	0.290653715	0.09159072	0.023852432	0.094016719	0.619899948	0.409265158
98-966	02-08	Fem	21.3	Ndiop	2018	NDiop2018_plate4_xPONENT	0.085957495	0.048198595	0.057574833	0.016756584	0.271612912	0.07365093	0.02666319	0.086258198	0.549110905	0.050997637
98-967	22-12	Fem	19.2	Ndiop	2018	NDiop2018_plate4_xPONENT	0.009482213	0.151307683	0.074418943	0.037497646	0.627073656	1.252747474	0.051864091	1.299635113	1.304461463	0.08095512
98-968	26-46	Fem	7.2	Ndiop	2018	NDiop2018_plate4_xPONENT	0.02328553	0.025261701	0.366522482	0.008894097	0.176162015	0.053857557	0.014512274	0.064545037	0.39826927	0.023490311
98-969	01-35	Fem	22.7	Ndiop	2018	NDiop2018_plate4_xPONENT	0.008605955	0.058352168	0.019371314	0.016581045	0.267988235	0.056289093	0.018829405	0.059743667	0.587694951	0.038246824
98-970	24-84	Fem	14.1	Ndiop	2018	NDiop2018_plate4_xPONENT	0.027009714	0.063658486	0.035520476	0.019714541	0.296979828	0.083630696	0.028318918	0.071434246	0.75001695	0.041442955
98-971	24-38	Fem	23.8	Ndiop	2018	NDiop2018_plate4_xPONENT	0.053850281	0.450532992	0.168195358	0.047874154	0.610781131	0.141885606	0.089801037	0.154903182	1.168793033	0.158586137
98-972	26-21	Fem	22.3	Ndiop	2018	NDiop2018_plate4_xPONENT	0.110345135	0.328560314	0.073295625	0.023831308	0.512855225	0.202001578	0.039874286	0.306041036	0.786287487	0.171360048
98-973	24-16	Fem	47.9	Ndiop	2018	NDiop2018_plate4_xPONENT	0.063277782	0.508655814	0.0291756	0.429928003	0.43442002	0.090993157	0.017369521	0.09715148	0.45730685	0.609738709
98-974	24-50	Mas	21.3	Ndiop	2018	NDiop2018_plate4_xPONENT	0.189528496	0.946037868	0.385779783	0.079505622	1.334781319	0.142229541	0.239069238	0.141783352	0.767847319	0.316772134
98-975	24-95	Fem	9.8	Ndiop	2018	NDiop2018_plate4_xPONENT	0.040874492	0.045174683	0.118523936	0.014240018	0.24979651	0.072690081	0.023443108	0.074185759	0.51595731	0.029584498
98-976	16-60	Fem	21.5	Ndiop	2018	NDiop2018_plate4_xPONENT	0.028992274	0.305511696	0.074784949	0.14852992	1.002190037	0.175777438	0.070743458	0.171643838	1.757518902	0.223121759
98-977	24-15	Mas	62	Ndiop	2018	NDiop2018_plate4_xPONENT	0.069468904	1.385591343	0.372292826	0.278215105	0.684944594	0.154475195	0.445513381	0.173882195	1.010028375	1.326073686
98-978	24-07	Mas	44.6	Ndiop	2018	NDiop2018_plate4_xPONENT	0.084624676	0.300832582	0.438242903	0.90772418	0.785044926	0.071215782	0.139026303	0.075336198	0.672766637	0.506129766
98-980	16-59	Fem	10.9	Ndiop	2018	NDiop2018_plate4_xPONENT	0.023073228	0.096689221	0.043526739	0.025974155	0.401717873	0.246914526	0.035300659	0.260970338	0.990552431	0.113431426
98-981	16-58	Fem	27	Ndiop	2018	NDiop2018_plate4_xPONENT	0.359113072	0.644540476	0.069852888	0.670258514	1.791189514	0.201488127	0.096456148	0.21051448	1.637778689	0.434735887
98-982	01-05	Mas	38.7	Ndiop	2018	NDiop2018_plate4_xPONENT	0.152407537	0.41868144	0.064495584	0.987402924	0.961284043	0.082383967	0.066766985	0.101700442	0.636423493	1.911778681
98-983	01-39	Mas	22	Ndiop	2018	NDiop2018_plate4_xPONENT	0.023276224	0.140271013	0.15145276	0.028996476	0.576763398	0.639064726	0.049455443	0.710905487	0.994134007	0.221115439
98-984	05-02	Fem	56.7	Ndiop	2018	NDiop2018_plate4_xPONENT	0.238819805	0.333691486	0.150388384	0.951700737	2.77486186	0.729063234	0.164712273	0.782286006	1.260263145	4.613677071
98-985	26-10	Mas	43.7	Ndiop	2018	NDiop2018_plate4_xPONENT	0.123261815	1.281691709	0.221473542	0.246809676	1.479254222	0.180260708	0.08203859	0.207784965	0.935841726	2.037833264
