# Supplementary material for: Reconstruction of historical malaria transmission in Senegal using multiplex serocatalytic models
Source: PLoS Comput Biol. 2026 Jul 27;22(7):e1013630. doi: 10.1371/journal.pcbi.1013630 (PMC13423172; doi:10.1371/journal.pcbi.1013630)
Supplement: S2 Data — (CSV) [file pcbi.1013630.s003.csv]

	year	nb_cases	pixel
1	1990	6.977124183	61
2	1991	7.320261438	64
3	1992	9.150326797	80
4	1993	7.663398693	67
5	1994	8.120915033	71
6	1995	8.692810458	76
7	1996	12.12418301	106
8	1997	10.86601307	95
9	1998	9.950980392	87
10	1999	11.89542484	104
11	2000	12.69607843	111
12	2001	10.86601307	95
13	2002	9.607843137	84
14	2003	9.264705882	81
15	2004	4.232026144	37
16	2005	3.202614379	28
17	2006	5.947712418	52
18	2007	3.545751634	31
19	2008	1.258169935	11
20	2009	0.22875817	2
21	2010	0.800653595	7
22	2011	0.91503268	8
23	2012	0.114379085	1
